# Supplementary material for: The Antiviral Molecule 5-Pyridoxolactone Identified Post BmNPV Infection of the Silkworm, Bombyx mori
Source: Int J Mol Sci. 2021 Jul 10;22(14):7423. doi: 10.3390/ijms22147423 (PMC8307608; doi:10.3390/ijms22147423)
Supplement: Supplementary file 1 [file ijms-22-07423-s001.zip]

Archive with 9 entries (8 files):
- supplementary files/
- supplementary files/Figure S1.tif
- supplementary files/Figure S2.tif
- supplementary files/Supplement Figure Legends.pdf
- supplementary files/Table S1.pdf
- supplementary files/Table S2.xlsx
- supplementary files/Table S3.pdf
- supplementary files/Table S4.xlsx
- supplementary files/Table S5.xlsx
