# Supplementary material for: The Antiviral Molecule 5-Pyridoxolactone Identified Post BmNPV Infection of the Silkworm, Bombyx mori
Source: Int J Mol Sci. 2021 Jul 10;22(14):7423. doi: 10.3390/ijms22147423 (PMC8307608; doi:10.3390/ijms22147423)
Supplement: Supplementary file 1 [file ijms-22-07423-s001.zip › supplementary files/Table S2.xlsx]

## Sheet: Sheet1
metabolites	m/z	Retention time	adduct	Δppm	0 hpi_1	0 hpi_2	0 hpi_3	0 hpi_4	0 hpi_5	0 hpi_6	3 hpi_1	3 hpi_2	3 hpi_3	3 hpi_4	3 hpi_5	3 hpi_6	6 hpi_1	6 hpi_2	6 hpi_3	6 hpi_4	6 hpi_5	6 hpi_6	12 hpi_1	12 hpi_2	12 hpi_3	12 hpi_4	12 hpi_5	12 hpi_6	24 hpi_1	24 hpi_2	24 hpi_3	24 hpi_4	24 hpi_5	24 hpi_6	48 hpi_1	48 hpi_2	48 hpi_3	48 hpi_4	48 hpi_5	48 hpi_6	72 hpi_1	72 hpi_2	72 hpi_3	72 hpi_4	72 hpi_5	72 hpi_6
(±)-3-Hydroxynonanoic acid	197.117	16.39	M+Na	11.1	1.15282	1.12384	1.05977	0.957569	0.92314	0.853803	0.781085	0.715556	0.676681	0.673303	0.657659	0.638165	0.585463	0.574766	0.52717	0.514053	0.497555	0.504633	0.517726	0.48197	0.485812	0.471579	0.450094	0.421778	0.35681	0.362732	0.348559	0.326304	0.325188	0.305363	0.33901	0.319603	0.31682	0.325156	0.313743	0.299836	0.281183	0.280427	0.277802	0.255236	0.264942	0.265891
(±)N-(2-fluro-ethyl)-2,16-dimethyl-5Z,8Z,11Z,14Z-docosatetraenoyl amine	406.352	23.41	[M+H]+	10	1.48208	1.42744	1.52204	1.46683	1.45944	1.44769	2.39183	2.48489	1.71531	2.44223	2.6	1.72663	2.11209	2.06212	2.01433	2.0651	2.09218	2.06136	1.79952	2.74541	2.67424	1.76749	2.63855	2.68145	1.89843	1.83975	1.8578	1.93527	1.84479	1.89567	1.86624	1.48813	1.39088	1.90185	1.43979	1.35638	1.5136	1.50747	1.87706	1.92438	1.88866	1.80429
(4E,d14:1) sphingosine	244.227	22.05	[M+H]+	2	3.11296	2.51711	2.80412	3.031	2.53604	2.69616	3.33581	3.39485	2.73939	3.13293	3.22628	2.73159	2.9909	3.27328	3.18685	3.16622	3.03768	2.83438	3.10863	3.23109	3.15563	2.81317	2.97505	2.86229	3.81916	3.90457	3.85806	3.73361	3.56433	3.54891	5.52997	6.95827	6.34881	5.09454	6.3114	5.95247	4.22024	4.41499	4.63741	4.38278	4.92043	4.64008
(4-Hydroxybenzoyl)choline	225.138	19.26	[M+H]+	9	1.14949	1.2443	1.27392	1.1877	1.29906	1.29821	1.38665	1.36261	1.39071	1.40316	1.4157	1.38837	1.36495	1.3839	1.41652	1.42286	1.37565	1.39252	1.21373	1.33133	1.33867	1.21266	1.36917	1.3658	1.87417	1.92598	1.97864	1.88184	1.98785	2.00009	1.55246	1.56977	1.69081	1.59537	1.65382	1.69015	1.39156	1.40132	1.33523	1.34312	1.29711	1.33615
(5-Phenyl-1,2,4-triazol-3-yl)urea	204.086	2.77	[M+H]+	7	1.01267	1.10025	1.09837	1.10426	1.08069	1.12517	1.07711	1.19369	1.13816	1.2064	1.2027	1.18257	1.01406	1.08419	1.07631	1.0706	1.07702	1.00161	1.1191	1.17516	1.18025	1.18036	1.20644	1.22348	1.41437	1.36088	1.40464	1.33588	1.41459	1.4311	2.27188	2.37757	2.36408	2.21002	2.3158	2.26623	2.4247	2.54413	2.47522	2.61102	2.45806	2.48221
(9S,13S)-1a,1b-dihomo-jasmonic acid	261.144	9.52	[M+Na]+	7	4.4136	4.95503	5.10029	4.79093	5.12568	5.08067	5.66789	5.68951	5.11362	5.59976	5.93265	5.15097	6.74411	6.65905	6.55859	6.6955	6.67555	6.70371	5.06482	7.21386	7.18481	5.16126	7.3773	7.36419	8.99104	9.25045	9.3369	8.92179	9.3654	9.37471	5.98793	7.40386	7.50034	6.05427	7.55691	7.4584	4.23159	4.27159	4.31779	4.49702	4.18148	4.30984
(E)-2-O-Cinnamoyl-beta-D-glucopyranose	349.073	2.04	[M+K]+	14	1.05093	1.11943	1.17269	1.10919	1.25154	1.28929	1.61548	1.37482	1.24263	1.40301	1.45398	1.19163	2.01902	2.37752	2.35598	2.39678	2.44608	2.23446	1.72061	2.12348	2.11297	1.82614	2.32215	2.53099	3.20498	3.48975	3.6279	3.09187	3.48639	3.5615	6.26936	5.50477	5.56801	6.11396	6.03849	6.1565	4.91467	5.46919	4.9216	5.01875	5.21452	4.3378
(R)-glycerol 1-acetate	307.084	2.92	2M+K	16.686	0.303439	0.479274	0.378781	0.0531096	0.332277	0.58346	0.499809	0.583953	0.75366	0.893411	0.587839	1.03138	0.745557	0.643736	0.552661	0.427881	0.441839	0.839935	1.49862	1.55597	1.01037	1.99307	2.01143	1.38464	0.818906	0.692824	1.16163	0.742791	1.17352	0.759133	1.78244	2.0891	2.07148	1.43551	0.949152	0.716718	0.613939	1.08471	1.30186	1.45203	0.822672	1.55573
(S)-a-Amino-2,5-dihydro-5-oxo-4-isoxazolepropanoic acid N2-glucoside	335.106	16.96	M+H	8	3.1866	3.2963	3.35872	3.39504	3.33046	3.38922	2.58726	2.55783	3.06734	2.65967	2.60578	3.09149	1.85325	1.73022	1.71908	1.74962	1.72095	1.86	0.617376	0.665081	0.64636	0.620743	0.672769	0.67383	2.22853	1.74353	1.73506	2.19575	1.739	1.74424	0.523639	0.679507	0.67772	0.526761	0.698129	0.673633	0.837802	0.841218	0.677277	0.701994	0.659257	0.681704
(Z,Z)-3,6-Nonadienal	139.112	3.08	[M+H]+	1	1.96259	2.08181	2.24556	2.15026	2.05641	1.76581	3.41186	3.27156	2.58509	2.42189	2.45857	2.72199	3.36864	3.94143	3.60584	3.87212	4.78751	3.0527	4.13478	3.15136	3.59491	2.93837	2.61182	2.31606	1.95419	2.16921	2.20299	2.11886	1.84842	1.94431	1.98312	1.74313	1.66285	1.88274	1.96963	1.72899	1.8642	1.729	1.86197	1.67201	1.67038	1.86543
1,5-Naphthalenediamine	159.091	7.51	[M+H]+	1	1.04269	1.18175	1.20098	1.07688	1.20476	1.21857	1.10912	1.1141	1.18043	1.15731	1.15983	1.19243	0.950624	0.807342	0.795775	0.803754	0.80863	0.97365	0.320426	0.354847	0.351721	0.324862	0.367996	0.36994	1.32495	1.04085	1.0351	1.32319	1.05711	1.02962	0.414827	0.479539	0.486207	0.413934	0.481837	0.479909	0.550587	0.539991	0.47674	0.495056	0.478861	0.481559
11E,13-Tetradecadienal	226.216	22.06	[M+NH4]+	1	3.72927	3.38196	3.66378	3.8099	3.39753	3.68319	4.74087	4.7459	3.77577	4.51014	4.5274	3.78461	4.05918	4.34178	4.25973	4.17105	3.98432	3.86043	3.94303	4.13879	4.04412	3.68406	3.76631	3.67749	5.40293	5.48213	5.32579	5.27283	4.99973	4.94003	8.4809	10.9164	9.96993	8.04173	10.0087	9.35607	6.70845	7.05531	7.17704	7.07493	7.86991	7.20274
12-Hydroxystearic acid	318.299	24.89	M+NH4	3.6695	0.656697	0.573683	0.583609	0.625548	0.564219	0.58136	0.99861	1.05058	0.750877	0.969322	0.98858	0.757234	0.981604	0.89711	0.848889	0.878163	0.869272	0.917745	0.846666	0.980857	0.958184	0.777428	0.944642	0.933665	0.873888	0.948713	0.942061	0.869146	0.879065	0.862346	0.782431	0.750094	0.71181	0.736686	0.697838	0.664061	0.775656	0.809113	0.795546	0.842839	0.871559	0.806046
13,14-dihydro-15-keto-tetranor PGE2	321.165	2.46	[M+Na]+	6	0.470651	0.563789	0.56812	0.493422	0.518094	0.522624	0.647112	0.723544	0.367904	0.687749	0.736885	0.388785	0.638255	0.530103	0.557293	0.524469	0.545658	0.617932	0.264076	0.412364	0.408193	0.279222	0.390663	0.417831	1.26288	1.21956	1.20404	1.3263	1.14309	1.20271	1.23833	1.30349	1.30391	1.22399	1.33097	1.29034	1.11357	1.06904	1.02525	0.999304	0.988068	0.929777
13,14-dihydroxy-docosanoic acid	390.357	25.1	[M+NH4]+	1	2.96523	1.85274	2.06268	2.6774	1.80422	1.85291	3.8014	3.79316	2.67181	3.26564	3.37822	2.66834	3.12776	3.68978	3.49894	3.27192	3.13645	2.96367	3.4748	3.86445	3.88603	2.89751	3.41199	3.47482	2.8727	3.29199	3.16404	2.72032	2.7655	2.73932	3.50499	3.65177	3.39971	3.24199	3.34863	3.15833	2.8876	3.19328	3.48951	3.37255	3.78389	3.42969
15(S)-15-methyl PGF2α isopropyl ester	428.334	23.43	[M+NH4]+	6	1.00537	0.974169	1.07518	1.11088	1.03998	1.02422	1.97491	1.98922	1.28616	1.99957	2.11432	1.36074	1.6518	1.64591	1.59328	1.5822	1.62449	1.57661	1.45577	2.25557	2.27162	1.38442	2.12036	2.14826	1.54785	1.51167	1.54458	1.59727	1.45554	1.50591	1.49593	1.14187	1.09161	1.52876	1.18057	1.05491	1.27759	1.23781	1.60206	1.52509	1.51453	1.47202
17-keto-7(Z),10(Z),13(Z),15(E),19(Z)-Docosapentaenoic Acid	383.203	28.31	[M+K]+	12	0.0356211	0.162129	0.161244	0.0341743	0.159023	0.160836	0.0326404	0.0315245	0.0331557	0.0321461	0.0335471	0.0336748	2.05932	0.732782	0.618737	0.717429	0.6231	2.0697	0.0332546	0.0319615	0.0299291	0.0334773	0.0310522	0.0317982	0.0281072	0.0285014	0.0266495	0.0263168	0.030623	0.0265131	0.0196198	0.025525	0.0198995	0.0204197	0.0228323	0.0214857	0.0184893	0.0234543	0.0227431	0.0231795	0.0247186	0.0223369
17-phenyl trinor Prostaglandin E2 serinol amide	460.268	25.12	M+H	2	3.45096	3.11271	3.75086	3.01152	3.27227	3.69628	4.38397	3.69479	3.66811	4.44592	4.05709	4.94162	3.70288	4.55243	4.25778	4.54111	4.61553	3.5111	7.61424	6.74152	5.34681	5.24153	5.24949	6.11982	4.62369	6.32614	4.71683	4.11921	5.10112	4.72248	4.25862	4.25577	4.1419	4.07859	4.14253	4.05219	4.56356	4.55885	4.68576	4.91517	9.72768	8.85487
19-norcholestanol	375.365	26.84	[M+H]+	8	1.75342	0.921308	1.07532	1.48896	0.856289	0.935413	1.73728	1.7503	1.34146	1.29542	1.31591	1.22498	1.86352	2.19373	2.04865	1.86011	1.84608	1.45768	2.16917	2.3219	2.3385	1.79798	2.07585	2.02399	1.45379	2.01403	1.98983	1.41163	1.63065	1.60194	2.14178	2.30221	2.09001	2.01992	2.00147	1.94102	1.81091	1.97228	2.24561	2.17135	2.51595	2.24971
1-Docosene	331.339	26.73	[M+Na]+	15	4.88982	2.86521	3.27387	4.37798	2.57281	2.78208	4.93229	4.95444	3.87198	3.5807	3.63141	3.55871	5.35889	6.33833	5.97826	5.51396	5.4839	4.16854	7.04671	7.90032	7.84331	5.83978	6.78374	6.73586	4.58083	6.25134	6.19797	4.30559	5.2776	5.10276	6.54153	6.34694	5.91587	5.9913	5.76715	5.52239	4.87809	5.34491	6.63497	6.18765	7.14778	6.42515
1-hexadecylpyridinium	304.299	26.23	[M+H]+	1	0.550765	0.572912	0.581094	0.485785	0.541447	0.541566	0.727633	0.723233	0.615122	0.62397	0.680607	0.603911	2.96696	1.57619	1.48549	1.46099	1.37107	2.64415	0.920919	0.890993	0.92761	0.783577	0.844492	0.796755	0.952155	1.08625	1.08144	0.902002	0.919719	0.981724	0.989647	1.20009	1.12975	0.906835	1.05898	1.02908	0.730095	0.812794	0.986811	0.921619	1.027	0.938539
1-Naphthaldehyde	179.048	2.07	[M+Na]+	8	0.563751	0.549974	0.579425	0.566612	0.554355	0.570049	0.744854	0.773587	0.468453	0.716008	0.790693	0.511819	0.827124	0.892631	0.876782	0.881574	0.944542	0.891913	0.92676	1.04858	1.07467	1.01692	1.10852	1.1495	1.02638	1.27776	1.25941	1.05523	1.23308	1.24474	1.70299	1.64108	1.64821	1.6479	1.61818	1.65692	1.51699	1.51531	1.47291	1.48968	1.43567	1.43351
1α,25-dihydroxy-22-oxavitamin D3 3-hemiglutarate	533.357	31.81	[M+H]+	19	0.117771	0.0476581	0.0467515	0.0971809	0.046572	0.0477622	0.0141838	0.0234356	0.0178871	0.0164041	0.0186294	0.0249126	0.0352597	0.0613812	0.0533094	0.0451497	0.0510993	0.0296603	0.150458	1.15459	0.882428	0.17	1.38265	1.30885	1.52841	0.648868	0.605456	1.47783	0.542613	0.523922	2.47034	1.27268	1.06599	2.49875	1.16176	0.877834	0.328193	0.387914	3.01958	2.4398	2.49883	2.57964
1α-hydroxy-22-(3-methylphenyl)-23,24,25,26,27-pentanorvitamin D3	421.317	24.71	[M+H]+	15	2.02978	2.17054	2.18247	1.90282	2.39403	2.5123	2.58671	2.5028	2.66272	2.97452	2.83549	2.81674	3.02915	3.01233	3.0457	3.25635	3.2115	2.88757	2.84136	3.09309	3.18243	2.85413	3.30615	3.33975	3.03585	2.98942	3.0391	2.93568	3.01476	3.11279	2.73789	3.13526	3.19917	2.73695	3.13186	3.10919	3.76428	3.64354	3.12342	3.61133	3.56262	3.5773
2(R)-hydroxydocosanoic acid	374.362	26.84	M+NH4	1.78437	7.27392	3.86007	4.49216	6.19398	3.5711	3.8821	7.18379	7.23211	5.56364	5.33375	5.43181	5.07533	7.70532	8.98831	8.47714	7.686	7.66561	5.95465	8.89689	9.6128	9.69722	7.46662	8.5873	8.38163	6.0365	8.36574	8.27377	5.84766	6.77519	6.65101	8.85837	9.49186	8.72883	8.41517	8.32194	8.03373	7.52157	8.12541	9.26169	9.01279	10.3116	9.3467
2,3-Dinor-6-keto-PGF1a	358.221	8.56	[M+NH4]+	4	1.89251	1.92823	1.95247	1.94067	2.06301	1.97007	1.49782	1.48189	1.70236	1.51586	1.50173	1.69176	1.05791	0.839236	0.878357	0.850743	0.893501	1.10785	0.167708	0.164109	0.162868	0.175968	0.17115	0.174452	1.42382	0.91164	0.929214	1.41217	0.971432	0.94984	0.125775	0.119954	0.117003	0.121514	0.114935	0.107437	0.355158	0.36028	0.277315	0.285607	0.285956	0.269966
2,6-Dimethoxy-4-propylphenol	197.117	4.23	[M+H]+	1	1.33701	1.34982	1.2537	1.16179	1.09528	1.02458	0.936885	0.873876	0.858704	0.799214	0.800021	0.784512	0.703807	0.704236	0.671345	0.61531	0.602235	0.641653	0.60636	0.570383	0.581682	0.562072	0.532243	0.504567	0.420047	0.432023	0.437251	0.407489	0.384573	0.390009	0.399787	0.371855	0.342791	0.357682	0.364	0.347059	0.334368	0.336333	0.333524	0.318369	0.311892	0.329811
2,6-nonadienal	139.111	0.02	[M+H]+	3	1.3338	1.25677	1.32805	1.39165	1.24031	1.26422	2.09946	1.84384	1.82965	1.66081	1.55851	1.63954	2.09034	2.23719	1.96567	2.55272	3.45071	1.95875	2.62457	1.8649	2.19476	1.60827	1.42677	1.34643	1.40408	1.37612	1.23687	1.20867	0.851874	1.40088	1.1928	1.06568	1.21256	1.27024	1.15651	1.10736	1.29249	1.05337	1.22027	1.16906	1.06999	1.19159
2-[3-Carboxy-3-(methylammonio)propyl]-L-histidine	235.119	2.22	[M+H-2H2O]+	6	3.05709	3.41589	3.42677	3.20634	3.48179	3.53465	3.33618	3.10227	2.98858	3.12198	3.13853	3.03198	2.84019	2.5776	2.50547	2.52371	2.56539	2.94888	1.34321	1.53622	1.51374	1.43847	1.55775	1.53781	3.65325	3.37035	3.33493	3.60305	3.39803	3.30535	2.06402	2.20238	2.23536	2.10886	2.3268	2.28555	2.50476	2.51188	2.30606	2.36021	2.26137	2.1542
2-Acetylpyrazine	123.055	2.3	[M+H]+	0	6.14108	6.86963	7.0651	6.378	7.17086	7.27413	7.80215	7.87152	6.15643	7.76369	8.09205	6.10948	8.6377	8.72825	8.60948	8.79814	9.00173	8.72858	8.54409	8.99441	8.79022	9.07988	9.08514	9.14693	6.89349	6.81515	6.75779	7.06599	6.74437	6.78707	3.53698	3.67837	3.76473	3.71735	3.84032	3.82595	3.53942	3.34022	3.28595	3.48973	3.27212	3.34836
2-amino-14,16-dimethyloctadecan-3-ol	314.341	28.82	[M+H]+	1	0.84262	0.424975	0.471849	0.789433	0.376376	0.44039	0.653786	0.690163	0.575171	0.471203	0.445172	0.507968	0.732859	1.03423	1.02048	0.909577	0.930843	0.548325	1.1921	1.45915	1.47001	0.994123	1.30514	1.26183	0.50917	0.944354	0.943157	0.487726	0.770177	0.77806	1.25615	1.34784	1.2606	1.17615	1.21453	1.17846	0.742851	0.841558	1.15284	1.05662	1.29898	1.11729
2-butyl-6-pentylpiperidine	212.237	23.25	[M+H]+	2	1.61968	1.08549	1.2141	1.52893	1.10516	1.14569	1.42351	1.45924	1.08517	1.23081	1.30232	1.0677	1.41631	1.72271	1.6631	1.5491	1.51348	1.28785	1.69649	1.60571	1.61612	1.41246	1.44192	1.36195	1.94244	2.18628	2.24045	1.77798	1.89568	1.89267	2.57218	3.3974	3.03745	2.30743	2.9255	2.83122	2.53129	2.73614	3.08676	2.85581	3.22394	2.99895
2-Carboxy-4-dodecanolide	281.113	4.02	[M+K]+	6	0.1386	0.163182	0.165682	0.143474	0.164549	0.164347	0.439722	0.429463	0.476626	0.430727	0.442775	0.471064	0.299096	0.24322	0.243861	0.248813	0.240544	0.313194	0.0614713	0.055833	0.0548317	0.059607	0.0577685	0.0597991	0.324817	0.218459	0.206751	0.328093	0.217801	0.222405	0.0278074	0.0273533	0.0280619	0.0277566	0.0264753	0.0269655	0.0519916	0.0527917	0.0400753	0.0403291	0.0381626	0.0393895
2E,4E-tetradecadienoic acid	263.142	12.07	[M+H]+	1	0.0244225	0.0394256	0.0412242	0.0241898	0.0378612	0.0367394	0.0369811	0.0347629	0.017571	0.0371167	0.0373439	0.0174989	0.0306888	0.0258509	0.0250864	0.0254257	0.0257451	0.0300591	0.00927474	0.00508686	0.00522121	0.00804647	0.00654046	0.00418869	0.386098	0.248649	0.234344	0.370268	0.234579	0.22547	0.610567	0.63967	0.653387	0.574158	0.635972	0.643261	1.04482	1.17525	0.944568	0.96549	0.908708	0.920907
2-Hexylbenzothiazole	220.118	1.62	[M+H]+	9	1.11433	1.1414	1.1319	1.17939	1.00643	1.04694	1.2118	1.38598	0.810527	1.32081	1.37479	0.930086	1.29147	1.41289	1.55319	1.41792	1.40156	1.23489	1.48845	1.84337	1.87898	1.54433	1.71722	1.73984	1.34304	1.72639	1.6436	1.48632	1.69028	1.73009	2.57581	2.56183	2.5412	2.55095	2.58885	2.6291	2.50962	2.57092	2.50136	2.59317	2.47799	2.48371
2-hydroxy pelargonic acid	192.159	1.93	[M+NH4]+	0	1.34247	2.12644	2.16405	1.38504	2.213	2.19621	2.2675	2.2758	2.23432	2.27145	2.35484	2.23265	3.01806	4.33365	4.24622	4.31701	4.35825	3.12637	1.46499	4.10293	4.22615	1.51895	4.30164	4.31087	1.35151	10.0652	10.7444	1.38045	10.1292	10.6947	3.67572	1.72765	1.69935	3.56765	1.73324	1.66215	1.30123	1.29551	1.94391	2.00596	1.83531	1.93259
2-hydroxy-15Z-tetracosenoic acid	400.378	27.4	[M+NH4]+	1	1.90179	0.986849	1.14881	1.69866	0.936513	0.986929	1.78356	1.86129	1.43679	1.38048	1.3262	1.40882	1.85093	2.36057	2.17932	2.00259	1.97977	1.58367	2.47774	2.50686	2.41059	2.00686	2.27496	2.28998	1.92229	2.46744	2.43153	1.83956	2.02149	1.98156	2.80282	3.07944	2.8805	2.66231	2.75258	2.61792	2.36444	2.57998	2.84348	2.71384	3.14019	2.80512
2-Hydroxyadenine	152.056	2.06	M+H	4	0.282356	0.0789034	1.13617	0.694568	0.244632	0.167993	2.19273	2.18328	0.549038	2.22186	2.1239	0.333066	1.53959	1.75188	1.97188	1.83949	2.33176	1.33972	2.21383	1.41191	2.44647	2.34267	2.15215	2.15694	2.34187	4.07131	3.05581	2.6653	1.29304	2.31192	14.0166	12.4962	12.9787	13.1501	13.1881	13.202	13.4603	12.9621	12.1119	12.2649	11.8188	12.5096
2-Hydroxycinnamic acid	165.054	2.28	[M+H]+	1	1.9456	2.10711	2.14977	2.00755	2.20402	2.19804	2.14537	2.06743	2.09033	2.06074	2.09072	2.01319	1.79377	1.55659	1.53902	1.53953	1.60529	1.80394	0.740734	0.807696	0.79446	0.787551	0.82852	0.841245	2.43081	2.0636	1.98185	2.46142	2.02672	1.984	1.24243	1.34402	1.35377	1.23237	1.39012	1.38529	1.28759	1.30646	1.18772	1.19753	1.14082	1.14909
2-Hydroxymethylserine	136.076	2.28	[M+H]+	9	3.24776	3.60494	3.66302	3.3674	3.78062	3.74838	3.69432	3.59753	3.77989	3.66363	3.70545	3.69413	3.20648	2.79908	2.75627	2.74773	2.82814	3.18056	1.39221	1.48107	1.49929	1.46109	1.49158	1.51277	4.29023	3.62444	3.55519	4.33178	3.6014	3.58403	2.23761	2.39456	2.39674	2.21429	2.5314	2.49399	2.35684	2.34484	2.17263	2.17237	2.06025	2.15188
2-hydroxyphytanic acid	346.331	25	[M+NH4]+	2	11.6962	7.5124	8.02164	10.9658	7.23131	7.46284	14.1786	14.0223	10.3605	11.6858	11.9927	10.2453	12.5272	14.6895	14.0124	13.2865	13.0692	11.4194	15.2992	16.3366	15.9705	12.8764	14.1666	14.2051	12.4076	14.4849	13.8903	11.7762	12.3758	12.3319	15.4799	16.29	15.2248	14.2999	14.7572	14.1179	13.273	14.5017	15.8917	15.1117	17.2085	15.8817
2-Keto-glutaramic acid	184.003	5.51	[M+K]+	11	1.05557	1.14246	1.24616	1.28279	1.33455	1.42686	1.39074	1.3828	1.51399	1.48371	1.50145	1.59059	1.64138	1.76168	1.71182	1.82725	1.85492	1.72502	2.09919	2.05633	2.02877	2.16182	2.13659	2.13445	1.8237	1.91792	1.87841	1.78246	1.88077	1.9495	2.1031	2.11402	2.19387	2.17506	2.18513	2.1717	2.20086	2.15871	2.08499	2.21057	2.11809	2.19024
2-Naphthylamine	144.081	7.51	[M+H]+	0	3.23125	3.46442	3.40701	3.28503	3.47894	3.45338	3.16028	3.19258	3.3208	3.18229	3.21055	3.40505	2.89407	2.69253	2.71908	2.68958	2.70537	2.97159	1.92089	2.00851	1.96108	2.05501	2.10562	2.09568	3.49243	2.95899	3.05335	3.46828	3.11149	3.05957	2.09268	2.18269	2.10812	1.95002	2.10882	2.15544	2.19921	2.2632	2.16836	2.1672	2.06985	2.08861
2-Oxosuberate	189.073	7.51	[M+H]+	12	3.33768	3.76243	3.91114	3.51327	3.95128	3.94716	3.66637	3.64378	3.83689	3.73394	3.77502	3.86906	3.07273	2.57099	2.545	2.56871	2.62035	3.13798	0.93105	1.03962	1.0439	0.972401	1.08972	1.0995	4.37232	3.41389	3.40681	4.39867	3.43409	3.3618	1.29422	1.52522	1.47863	1.28166	1.491	1.49977	1.71002	1.73385	1.48483	1.52188	1.44472	1.50294
2-Pentadecanone	244.263	24.66	[M+NH4]+	1	1.26797	0.854939	0.972496	1.253	0.823886	0.896052	1.24678	1.26695	1.05435	1.09087	1.06831	1.05222	1.26654	1.52637	1.47765	1.39572	1.35077	1.13851	1.69779	1.5417	1.56145	1.47735	1.3734	1.34972	1.3515	1.68794	1.67645	1.2882	1.47678	1.46516	1.75404	2.19207	2.0181	1.61925	1.96392	1.90847	1.64589	1.83337	1.91791	1.82307	2.02113	1.84421
2S-aminohexadecanoic acid	272.258	24.64	[M+H]+	1	1.58938	1.16927	1.30661	1.58275	1.14065	1.22232	1.65564	1.69983	1.38057	1.43206	1.44157	1.39859	1.60708	2.02976	1.96857	1.83988	1.79855	1.44084	5.17121	3.30243	3.31488	4.85567	3.01435	3.03397	1.9475	2.11016	2.07301	1.85777	1.84782	1.82439	2.09563	2.55452	2.33435	1.93464	2.26306	2.19932	1.93499	2.08073	2.35182	2.19016	2.41148	2.22296
3-(4-Methyl-3-pentenyl)thiophene	167.089	4.37	[M+H]+	0	6.37912	7.01574	7.47118	6.83954	7.50576	7.64	7.13286	7.50203	7.25511	7.3621	7.61683	7.01669	6.18032	5.37095	5.29558	5.40309	5.4427	6.18052	2.29915	2.61929	2.6814	2.35186	2.70702	2.7411	8.59954	7.24208	7.40079	8.85016	7.1521	7.14065	3.79072	4.221	4.22212	3.62931	4.33715	4.35455	3.85853	3.77632	3.36793	3.38306	3.31281	3.33134
3-(Phosphoacetylamido)-L-alanine	225.029	7.84	[M+H-H2O]+	6	0.602086	0.62768	0.66813	0.705071	0.715807	0.731278	0.742198	0.721906	0.775949	0.758575	0.784621	0.845941	0.843422	0.955159	0.93879	0.972102	0.989425	0.902919	1.24748	1.27915	1.27347	1.30161	1.30722	1.30817	0.925577	1.0437	1.04634	0.901798	0.998978	1.02408	1.33849	1.32747	1.3376	1.3815	1.3888	1.33518	1.36753	1.33775	1.29965	1.38659	1.30699	1.36599
3-(Pyrazol-1-yl)-L-alanine	156.076	0.13	M+H	2	6.62983	6.57354	6.06829	7.83187	6.42722	6.56633	6.50508	8.0113	8.25456	7.08057	6.82158	7.17381	5.10223	6.50501	6.74683	6.11648	6.70587	5.29751	5.43233	5.85262	5.75695	5.66035	7.68596	6.10906	7.3381	9.09475	9.87833	7.08441	8.49086	8.64222	11.8846	11.9681	14.7261	13.6156	11.6901	12.5736	7.37878	8.80513	9.55595	8.06295	8.64857	8.43862
3,4-Dehydrothiomorpholine-3-carboxylate	110.009	1.16	[M+H]+	1	2.98233	3.40496	3.47668	3.41524	3.48321	3.63345	3.43387	3.36773	3.5657	3.38997	3.40017	3.50287	3.07269	3.26323	3.14004	3.11448	3.1427	3.07047	2.0901	2.22872	2.15924	2.2823	2.2694	2.33386	3.57794	3.34637	3.59462	3.75222	3.5942	3.38362	2.86705	3.02772	3.15529	3.01944	3.17347	3.22235	3.30753	3.20771	3.26357	3.10052	3.16966	3.1398
3,7,11,15-Tetramethylhexadeca-1,3E,6E,10E,14-pentaene	275.276	23.06	[M+H]+	9	15.0964	12.3215	12.8343	14.2473	11.9605	12.9516	21.4443	22.9543	16.8777	20.272	21.4764	16.0912	18.6082	20.0529	18.7946	18.7324	17.6052	18.0371	19.5164	21.7614	21.4988	17.8948	20.8236	20.7106	21.1238	22.4032	21.2966	20.9788	20.7396	19.8748	19.9254	19.4263	18.058	18.0602	17.1635	16.9776	17.1624	18.8711	20.4988	20.6274	21.7669	20.5454
3,8-dimethyldec-7-en-1-yl trihydrogen diphosphate	367.11	1.37	[M+Na]+	14	1.93374	3.65244	2.05892	2.58264	1.37441	3.18628	1.77351	2.52012	2.80515	1.70685	2.28242	3.79191	2.45475	2.4501	2.60759	2.16043	1.74534	2.84197	1.00144	1.06426	1.0288	1.06665	1.11431	1.16638	3.55109	2.05108	2.72545	2.31238	2.7735	2.76242	1.03038	1.10685	1.11485	1.02682	1.12646	1.114	1.14904	1.60748	1.41671	1.44907	1.4044	1.357
3-Acrylamidopropyl trimethylammonium	171.149	4.35	M+H	4	1.04605	1.01531	2.17868	1.91863	2.27635	0.922529	2.07959	2.52192	1.21187	1.59835	1.59185	1.1948	1.13515	2.41078	2.03268	1.60417	2.70321	0.942211	3.55784	2.4605	3.73603	3.83543	3.21135	2.88406	0.999464	2.35132	1.69682	1.80179	0.617341	1.09999	3.01424	1.46367	0.797029	0.66652	2.60134	1.32522	3.70249	1.77211	1.54004	0.872768	1.2712	2.85821
3-amino-2-naphthoic acid	188.07	7.51	[M+H]+	1	27.4632	31.2606	31.8509	28.7754	32.027	32.2865	29.9369	29.7443	31.2669	30.6628	30.7821	31.3007	25.1434	20.9902	20.5844	20.7284	21.256	25.4434	7.5744	8.4781	8.49231	7.81913	8.83603	8.88469	35.3921	27.775	27.7141	35.8346	27.7169	27.3374	10.406	12.2053	12.1224	10.307	12.0871	12.1853	13.9235	13.9193	11.9797	12.2454	11.7076	12.1248
3-b-Galactopyranosyl glucose	365.105	4.38	[M+Na]+	14	1.06847	1.20974	1.25067	1.14461	1.18433	1.16388	1.16695	1.28777	1.25703	1.17811	1.18756	1.13113	0.90191	0.745307	0.714727	0.722061	0.744021	0.890303	0.265921	0.289113	0.259194	0.276884	0.294608	0.29291	1.2515	0.937603	0.93734	1.2526	0.93576	0.901365	0.377043	0.39865	0.411933	0.357803	0.376102	0.377984	0.556774	0.540276	0.454565	0.519605	0.45043	0.493443
3-Butylpyridine	136.112	4.8	M+H	0.551017	0.386221	0.72344	0.742309	0.410608	0.736361	0.69476	0.317506	0.318464	0.297132	0.297443	0.320769	0.336294	0.317824	0.338506	0.352083	0.323688	0.320423	0.337893	0.374413	0.379788	0.378672	0.393043	0.358885	0.345988	0.3426	0.344457	0.392186	0.407584	0.344042	0.325351	0.360936	0.328727	0.293493	0.319491	0.377107	0.350032	0.339149	0.328728	0.362549	0.333239	0.336706	0.357761
3E,5E-tridecadienoic acid	228.195	23.3	[M+NH4]+	1	1.6225	2.75001	2.88953	1.74828	2.86338	2.82418	1.65973	1.60602	1.71952	1.62668	1.62723	1.75486	1.10207	0.880695	0.899307	0.912544	0.925679	1.0956	1.75758	1.8313	1.84709	1.78799	1.86217	1.89388	1.34358	1.40441	1.4377	1.348	1.37952	1.4333	1.64157	1.42544	1.38978	1.61012	1.40902	1.3723	1.35916	1.29802	1.53777	1.61729	1.52305	1.54294
3-Hydroxysulfolane	137.025	2.52	M+H	15	1.86443	1.84708	1.72478	1.70471	1.54438	1.50849	1.44954	1.36303	1.41799	1.30608	1.31807	1.38456	1.41134	1.38928	1.32971	1.28748	1.32503	1.27913	1.34097	1.27921	1.28081	1.28886	1.29903	1.27746	1.11276	1.13523	1.07971	1.0698	1.08572	1.14229	1.02644	1.00147	0.992604	1.06806	1.04976	0.985763	1.05947	0.983419	1.05869	0.972995	0.974636	1.04465
3-hydroxy-tetracosanoic acid	402.394	28.75	[M+NH4]+	1	4.17437	2.17184	2.49113	3.76037	1.88519	2.21253	4.1766	4.406	3.31136	2.95089	2.80403	2.92632	4.58667	6.14164	5.88989	5.15505	5.25367	3.3188	5.93232	7.22636	6.89696	4.88083	6.43285	6.28977	3.40466	5.51189	5.50799	3.17974	4.56762	4.44593	5.76682	5.78547	5.37874	5.34203	5.1493	4.98873	4.3075	4.78134	6.15433	5.63503	6.83798	5.95256
3-Methylthiopropyl-desulfoglucosinolate	350.074	2.04	[M+Na]+	11	0.154211	0.165223	0.172873	0.155691	0.196087	0.18498	0.256666	0.212111	0.199988	0.212505	0.227719	0.185494	0.309501	0.373362	0.359379	0.359718	0.379122	0.334379	0.239091	0.309318	0.318609	0.255741	0.334302	0.37482	0.491541	0.503303	0.576341	0.467388	0.54735	0.546075	0.970694	1.04612	1.0734	1.00392	1.13686	1.12856	0.972385	1.00541	0.994251	0.998611	0.949876	0.907778
3'-UMP	325.043	1.71	[M+H]+	1	0.305599	0.406227	0.415192	0.326999	0.426652	0.424873	0.411969	0.40289	0.391146	0.398073	0.42046	0.39099	0.481544	0.599515	0.593925	0.60216	0.588861	0.512992	0.525852	0.610232	0.593495	0.550096	0.61925	0.63308	0.888544	0.996128	0.987234	0.883523	0.983454	1.02096	1.2585	1.26812	1.30276	1.25659	1.32305	1.31704	1.07293	1.07559	1.0695	1.12627	1.05607	1.03575
3α-Hydroxy-6-oxo-5β-cholan-24-oic Acid	413.265	17.24	[M+Na]+	1	2.02968	2.07423	2.00404	2.00148	1.95458	1.87134	1.89106	1.8309	1.82058	1.86868	1.84875	1.87616	1.8149	1.83515	1.68922	1.71848	1.70761	1.71015	1.61567	1.44336	1.51765	1.56893	1.45872	1.42256	1.46169	1.44967	1.48364	1.50758	1.38728	1.29859	1.2196	1.2182	1.15455	1.19435	1.27142	1.16366	1.26635	1.22591	1.17915	1.13589	1.08808	1.13267
4alpha-methyl-5alpha-cholestan-3beta-ol	403.397	28.75	[M+H]+	8	1.09887	0.565506	0.65352	0.99001	0.4848	0.575429	1.09833	1.15299	0.868239	0.76299	0.738778	0.759941	1.20796	1.62627	1.56429	1.3519	1.37556	0.870458	1.57774	1.90786	1.80439	1.28118	1.70176	1.66236	0.891657	1.46153	1.44521	0.82761	1.20458	1.16357	1.51641	1.50114	1.42394	1.39494	1.37266	1.31815	1.14338	1.26959	1.61996	1.50388	1.80754	1.59003
4E,8-Nonadienal	139.112	1.81	[M+H]+	1	1.88171	1.89875	2.07333	2.0334	1.88826	1.69791	3.11494	2.935	2.52246	2.33284	2.30073	2.43353	3.11481	3.55994	3.17435	3.69916	4.68124	2.81165	3.92435	2.87426	3.35402	2.61471	2.329	2.08933	1.94092	2.04917	1.94677	1.86042	1.77601	1.90323	1.79631	1.53329	1.62139	1.8168	1.78781	1.53552	1.82003	1.52326	1.75047	1.56827	1.49797	1.73125
4-Hydroxy-1-(3-pyridinyl)-1-butanone	166.086	5.62	M+H	1	28.1352	41.1718	34.8928	35.4608	34.7429	38.8145	40.462	31.054	37.3365	27.8263	41.9612	30.9323	29.008	30.1501	30.1963	29.5032	29.2346	32.9432	11.2673	10.5575	11.481	10.8019	10.5349	13.5078	43.4923	30.2159	38.7744	45.9101	38.7158	34.8136	15.9332	15.4538	16.76	14.1327	18.1595	14.4858	22.7517	17.4205	16.4925	17.2271	16.7189	12.9439
4-Hydroxybenzaldehyde	123.044	2.28	M+H	3.61658	1.12136	1.22317	1.24596	1.01409	1.27534	1.28514	1.07398	0.926437	1.0518	0.93408	0.876377	1.06843	0.731893	0.678868	0.519349	0.515938	0.662026	0.775907	0.152715	0.174984	0.268342	0.173541	0.18285	0.273203	1.34606	0.93479	1.14558	1.49446	1.12113	1.20134	0.187905	0.462986	0.596484	0.412836	0.482397	0.130096	0.0181732	0.0994346	0.305088	0.399199	0.0722815	0.0131846
4-Hydroxy-L-threonine	136.062	2.28	[M+H]+	9	0.63735	0.517363	0.512531	0.304737	0.668379	0.773623	0.600443	0.46253	0.920279	0.299154	0.604824	0.972389	0.6848	0.843048	1.27918	0.406508	0.26185	1.23912	0.235901	0.594971	0.337676	0.380061	0.670034	1.36736	1.91027	0.762364	1.74745	1.47175	1.98178	1.65131	1.42965	3.05653	3.4041	2.80022	2.77574	3.16644	1.01987	1.53111	2.24957	3.74709	2.61634	1.15811
4-Hydroxyxanthone	213.056	2.41	[M+H]+	6	0.504213	0.560842	0.581136	0.538765	0.581846	0.58991	0.730287	0.741791	0.469611	0.71893	0.75705	0.48171	0.835435	0.783683	0.765773	0.770155	0.778828	0.827051	0.734403	0.884293	0.855885	0.798347	0.898965	0.911191	1.01507	1.0875	1.13883	1.01527	1.06224	1.11225	1.41859	1.43975	1.46284	1.40706	1.45235	1.43686	1.69261	1.64177	1.5905	1.62695	1.54312	1.57182
4-Methoxybenzyl O-(2-sulfoglucoside)	381.078	1.47	[M+H]+	18	12.741	13.0321	13.4339	13.3666	14.3689	14.6695	14.5534	13.8598	13.65	14.0207	14.3463	13.0376	10.1758	10.4417	9.76756	10.3968	10.591	10.9	3.63158	4.10657	3.97173	3.81456	4.47399	4.61485	16.1798	14.5281	14.4709	15.3598	14.3982	14.3948	9.15351	10.9494	10.8259	9.44763	10.7737	10.8136	11.0565	10.9968	10.5758	10.7642	10.3931	10.3289
4-Methylene-L-glutamine	159.076	1.45	[M+H]+	2	1.97913	1.96873	2.01992	2.14153	1.87805	1.86023	2.08557	2.0732	1.80425	2.12654	2.07978	1.89467	1.69283	1.81801	1.91394	1.85328	1.87055	1.63308	1.64834	2.04704	2.01279	1.72588	1.99141	2.07142	2.35594	2.60959	2.55896	2.47767	2.5591	2.64142	3.00994	3.15375	3.07596	2.88146	3.15987	3.24295	2.67554	2.70924	2.72459	2.7806	2.6248	2.70556
4-O-Methyl-a-D-glucosyl-(1->2)-b-D-xylosyl-(1->4)-D-xylose	490.176	1.5	[M+NH4]+	1	1.30433	1.36906	1.34936	1.4173	1.30419	1.27774	1.70218	1.66328	1.30226	1.64537	1.6857	1.42311	1.01176	1.22163	1.27753	1.21611	1.25874	0.996929	0.431567	0.596834	0.609583	0.440933	0.573586	0.625098	1.58423	1.85788	1.80447	1.72367	1.73063	1.80326	1.61785	1.78001	1.74908	1.47705	1.9072	1.94014	1.72155	1.76437	1.74751	1.75611	1.75809	1.64825
4-Oxoglutaramate	184.003	6.8	[M+K]+	11	1.45445	1.6019	1.70728	1.75101	1.81858	1.9092	1.9176	1.88022	2.0854	2.0247	2.0612	2.15873	2.28834	2.44738	2.35621	2.4577	2.51137	2.34977	2.81582	2.80365	2.78988	2.90454	2.87993	2.89894	2.48953	2.62855	2.60921	2.47178	2.57959	2.63385	2.93144	2.88054	2.9645	3.02102	3.02659	2.95697	3.06027	2.9899	2.89954	3.0654	2.93249	3.0511
4-Pyrimidine Methanamine	110.071	1.38	[M+H]+	1	2.27013	1.96532	2.0233	2.50084	1.9421	2.01119	2.58835	2.61436	2.45708	2.63799	2.66859	2.51699	2.19701	2.2802	2.20041	2.24974	2.34234	2.13887	1.53113	1.78544	1.75025	1.61142	1.78496	1.80842	2.99387	3.15926	3.077	3.01342	3.09955	3.06423	3.13094	3.24789	3.37721	3.06452	3.27811	3.27537	2.45987	2.45315	2.42194	2.50979	2.3483	2.5133
5-(2-Hydroxyethyl)-4-methylthiazole acetate	208.039	28.81	[M+Na]+	6	1.90862	1.94918	1.90701	1.81146	1.84427	1.81624	1.6575	1.59521	1.62537	1.56722	1.56174	1.59718	1.47539	1.43116	1.38648	1.37407	1.39752	1.3929	1.41149	1.30392	1.37283	1.33346	1.26077	1.20582	1.07477	1.05174	1.04109	1.02737	1.00659	1.02884	1.00057	0.96879	0.943292	0.950445	0.943079	0.896621	0.909717	0.956114	0.883348	0.883556	0.839988	0.867567
5,10-Methylene-THF	458.186	1.5	M+H	16.6788	1.90503	1.84454	1.82908	2.05517	2.07761	2.12621	2.01968	1.65755	1.83796	1.74833	1.69671	1.76879	1.10056	1.23019	1.25238	1.23582	1.3252	1.1868	0.336757	0.415979	0.394035	0.365656	0.420046	0.481163	2.02219	1.82854	1.89049	2.01148	1.83897	1.87849	0.725759	0.91808	0.951754	0.82005	1.01621	1.01031	0.945812	0.969492	0.842417	0.877897	0.897539	0.754185
5,7,9,11,13-tetradecapentaenoic acid	236.162	22.2	[M+NH4]+	4	0.491879	0.855513	0.84716	0.512969	0.89106	0.894334	0.396575	0.358417	0.49331	0.401331	0.388357	0.483338	0.232387	0.217938	0.218068	0.226449	0.209925	0.223511	0.52111	0.525379	0.524055	0.542674	0.526456	0.548494	0.269318	0.341538	0.339149	0.271011	0.335906	0.358799	0.372723	0.344442	0.320408	0.371782	0.351629	0.323078	0.271428	0.265011	0.288953	0.311738	0.285844	0.289963
5,9-tetracosadienoic acid	347.334	25	[M+H-H2O]+	7	2.55527	1.64681	1.75411	2.4106	1.56823	1.63897	3.09825	3.06233	2.25144	2.54428	2.62343	2.23591	2.74571	3.20443	3.08238	2.92352	2.83924	2.52638	3.34227	3.57091	3.5085	2.82221	3.11163	3.11625	2.70871	3.19619	3.06709	2.59462	2.68802	2.71378	3.39774	3.59086	3.33971	3.10503	3.24543	3.10902	2.89477	3.20948	3.5226	3.31538	3.70083	3.45649
5-Aminoimidazole ribonucleotide	296.066	1.35	M+H	4.68815	0.151313	0.086115	0.0930582	0.166967	0.0847624	0.0924675	0.404198	0.479427	0.345146	0.445413	0.481422	0.394668	0.313527	0.447413	0.479069	0.459031	0.478592	0.296891	0.383282	0.401995	0.399742	0.420295	0.411328	0.3956	0.270458	0.352876	0.361353	0.285396	0.34393	0.359305	1.29945	1.13028	1.20262	1.13345	1.07465	1.16164	1.39659	1.34287	1.41258	1.41173	1.25416	1.43471
5-Deoxykievitone hydrate	376.171	2.74	[M+NH4]+	12	0.733752	0.80877	0.811502	0.767212	0.831099	0.836806	0.87484	0.858792	0.912135	0.867071	0.844835	0.946109	0.66155	0.569376	0.536536	0.566446	0.556213	0.700921	0.158077	0.159624	0.154827	0.15985	0.16309	0.167975	0.728881	0.522367	0.51462	0.717091	0.525214	0.517117	0.0731107	0.0706569	0.0699895	0.0708436	0.0622845	0.0709801	0.108396	0.111711	0.0929032	0.0863765	0.083942	0.0856794
5-Hydroxydopamine	208.039	26.18	[M+K]+	9	5.30865	5.40879	5.32809	5.29853	5.40591	5.35942	5.05699	4.84347	5.13524	4.90144	4.94536	5.16604	4.92698	4.78837	4.62378	4.76635	4.8035	4.88211	4.79092	4.52939	4.66481	4.82172	4.52913	4.39343	4.05642	3.85929	3.86654	3.73909	3.7692	3.87399	3.76486	3.84903	3.69544	3.74233	3.71589	3.6317	3.5994	3.77889	3.56162	3.52752	3.33628	3.35337
5-Methyl-THF	460.202	1.61	M+H	16	4.53583	5.13419	5.04768	4.78987	4.65739	4.77785	4.48699	4.62553	4.0813	4.57523	4.73031	4.49	2.87135	2.64555	2.85327	2.67544	2.65771	2.79318	0.61197	0.872558	0.886391	0.669546	0.818001	0.88056	5.28308	4.74455	4.63961	5.59354	4.43725	4.49589	1.93145	2.11054	2.12117	1.82116	2.18113	2.23166	1.91763	1.93732	1.80908	1.8029	1.73226	1.654
5-Pyridoxolactone	166.053	1.85	M+H	18.8554	3.90205	0.854059	0.880605	4.15785	0.963099	0.959153	4.27046	4.16567	4.10328	4.15849	4.31509	4.12034	4.5113	4.48943	4.44685	4.62121	4.52456	4.87903	3.71237	3.58356	3.66784	3.65896	3.47628	3.92506	4.86567	4.38137	4.62824	5.17836	4.65926	4.78009	4.4861	4.18525	4.21746	4.6783	4.0955	4.14186	4.89773	4.72779	4.46151	4.70547	4.37571	4.54127
5β-Cholane-3α,7α,12α,24-tetrol	412.339	25.15	[M+NH4]+	6	0.778185	0.523419	0.55554	0.8514	0.533085	0.563691	1.17721	1.24974	0.881888	1.02139	1.1243	0.784326	1.1053	1.18809	1.1933	1.06271	1.08	1.03777	1.04031	1.20057	1.33528	0.991491	1.18224	1.05514	0.95419	0.969946	1.02439	0.919299	0.923241	0.943336	1.20276	1.24472	1.16546	1.10113	1.17262	1.07566	0.983151	1.09488	1.17279	1.08881	0.974992	0.949035
7-Hydroxyenterolactone	279.101	4.25	[M+H-2H2O]+	7	0.011702	0.0784224	0.0369197	0.0265629	0.0818702	0.0258598	0.101931	0.131505	0.0857978	0.0415386	0.110727	0.122906	0.286154	0.264685	0.296698	0.290532	0.13008	0.257467	0.0906315	0.317646	0.288079	0.13403	0.392952	0.446336	0.717031	0.624156	0.7171	0.601225	0.685009	0.627016	0.397047	0.465692	0.5215	0.376937	0.495494	0.524885	0.0920363	0.223566	0.172706	0.0997149	0.158849	0.100518
7-oxo-11E-Tetradecenoic acid	263.163	9	[M+Na]+	3	0.620327	0.706679	0.695857	0.655396	0.708742	0.691898	0.838419	0.72706	0.902466	0.742701	0.697584	0.845944	0.362269	0.337335	0.325633	0.337042	0.328808	0.362871	0.0674008	0.0632818	0.0638297	0.0629323	0.058894	0.0584412	0.507708	0.364142	0.366748	0.567694	0.344288	0.359764	0.0401829	0.0414193	0.0422846	0.0436828	0.0421786	0.0375404	0.128351	0.125184	0.101937	0.114726	0.116962	0.10953
8-Isoprostane	303.307	24.88	M+Na	17.0817	6.12395	3.70108	4.26306	5.49252	3.29972	3.85577	6.84251	7.31898	5.25919	5.34712	6.04437	4.91663	6.81244	8.04559	7.65773	6.9878	7.08642	5.76587	8.48767	9.10217	8.97806	7.05688	8.03972	8.06386	6.88291	7.95569	8.05267	6.50864	6.84129	6.9596	8.74058	8.80053	8.03049	8.02209	7.69129	7.30875	6.83311	7.47508	8.91675	8.6878	9.48933	8.80729
9-dodecen-1-ol	202.216	21.29	[M+NH4]+	1	0.847159	0.863585	0.861695	0.883295	0.853571	0.897181	1.35243	1.40305	1.24339	1.36709	1.43493	1.2202	1.12944	1.13305	1.07799	1.09631	1.10786	1.1151	0.999417	1.18578	1.19544	0.998372	1.18811	1.18292	0.979349	0.982133	0.991479	0.975413	0.998317	1.00928	0.93636	0.808964	0.767871	0.903389	0.796671	0.772023	0.839544	0.873846	0.814228	0.8473	0.8207	0.804187
9Z,11E,13-Tetradecatrienal	229.154	8.39	[M+Na]+	8	2.15106	2.41064	2.48964	2.25539	2.60053	2.6086	2.55446	2.48067	2.40812	2.54193	2.6064	2.57396	2.02408	1.55381	1.59042	1.63326	1.59667	2.15634	0.441522	0.393415	0.394106	0.450592	0.412156	0.435017	2.64143	1.8419	1.79646	2.62829	1.8736	1.80139	0.474322	0.50324	0.502508	0.476978	0.520476	0.510899	0.946884	0.987761	0.757282	0.754088	0.752054	0.724833
9Z,12Z,15Z-Octadecatrienal	227.219	22.05	[M+H-2H2O]+	10	0.570667	0.514784	0.568728	0.57302	0.507273	0.550452	0.704965	0.713432	0.556291	0.675486	0.683519	0.564394	0.613015	0.6523	0.637535	0.627505	0.594282	0.578443	0.586055	0.62118	0.610024	0.550966	0.574088	0.546745	0.829662	0.82551	0.80169	0.80073	0.765708	0.749406	1.32212	1.71057	1.53331	1.24273	1.54938	1.4439	1.02494	1.08187	1.11143	1.08327	1.20795	1.11246
Acetylcarnitine	204.123	1.87	[M+H]+	1	2.35387	2.24662	2.27966	2.35565	2.27272	2.26779	2.25166	2.30346	1.9121	2.27647	2.40384	1.92795	3.88952	3.77791	3.72549	3.73229	3.7611	4.00569	3.18187	3.9963	4.06812	3.32463	4.12473	4.17395	5.25011	5.24269	5.27358	5.30526	5.31784	5.31528	3.76465	3.92755	4.04619	3.67838	3.96244	3.89686	4.33745	4.38411	4.09696	4.29655	3.99324	4.23621
Adenine	136.061	4.41	[M+H]+	1	0.724979	0.760837	0.736228	0.681295	0.727129	0.726886	0.713886	0.736316	0.693551	0.743171	0.784289	0.698827	0.828815	0.838157	0.835094	0.873639	0.880551	0.915292	0.788816	0.842504	0.830074	0.867047	0.875111	0.894292	0.949161	1.0376	1.06295	1.06415	1.08364	1.10588	1.43137	1.54522	1.55973	1.59272	1.63577	1.62989	1.58292	1.45353	1.46334	1.57679	1.46951	1.54555
Adenosine	268.104	2.92	[M+H]+	0	0.255677	0.304765	0.306756	0.276948	0.330967	0.338271	0.379162	0.478936	0.421981	0.464068	0.517922	0.448972	0.514672	0.593944	0.613329	0.632499	0.642848	0.603013	0.415114	0.790822	0.711925	0.478326	0.734834	0.813948	0.834411	0.951352	1.0262	0.958685	1.00637	1.0641	4.87323	4.58218	4.46355	4.88703	4.64115	4.36263	2.62987	2.50124	2.79408	3.00085	2.72761	2.85064
Adenosine 3'-monophosphate	370.051	2.02	[M+Na]+	2	0.868558	0.949434	0.975544	0.901991	0.970937	1.0026	1.12115	1.19156	1.20577	1.22041	1.24209	1.18581	1.72686	1.67809	1.7373	1.68749	1.67581	1.70843	1.58957	1.88339	1.8739	1.66051	1.92082	1.77332	1.66512	1.83281	1.81675	1.69348	1.76687	1.82561	2.66531	2.58422	2.5851	2.51953	2.50405	2.50334	2.61802	2.7126	2.45144	2.64592	2.39564	2.62616
Adenylosuccinate	464.081	4.58	[M+H]+	0	0.77974	1.00265	1.02893	0.851978	1.02017	1.04755	1.58896	1.9055	0.868898	1.79866	1.94554	0.875319	1.80778	1.44067	1.40979	1.42202	1.45531	1.79772	1.21322	1.29492	1.23834	1.21411	1.34291	1.25366	1.68925	1.64357	1.58685	1.71213	1.62597	1.61148	4.96583	4.65227	4.68264	4.92662	4.34518	4.38079	5.61665	5.67994	4.71291	5.14042	4.50469	5.03004
ADP	428.034	1.47	[M+H]+	5	0.283612	0.237778	0.431952	0.67473	0.32684	0.424584	0.766485	0.563514	0.346893	0.766795	0.549688	0.198891	0.472592	0.434629	0.515923	0.925392	1.34379	0.411777	0.487464	0.559018	0.857916	0.606869	0.453208	0.221105	0.5331	1.66068	0.783833	0.656375	0.184057	0.562337	0.73545	0.45531	0.348542	0.174786	0.962755	0.686664	2.68336	2.41513	1.88058	0.414575	0.947313	2.28765
a-L-Arabinofuranosyl-(1->3)-[a-L-arabinofuranosyl-(1r5)]-L-arabinose	432.17	1.49	M+NH4	2.46199	1.26167	1.34219	1.36311	1.39477	1.3486	1.33139	1.06951	1.03778	0.935611	1.04551	1.0307	0.977101	0.613541	0.687727	0.726809	0.673317	0.733656	0.628721	0.207588	0.270533	0.2716	0.208605	0.26607	0.27647	1.25636	1.26563	1.21594	1.31934	1.20664	1.24668	1.03402	1.20435	1.1629	0.958978	1.22618	1.23773	1.00978	1.03224	1.00893	1.00749	0.999081	0.942712
alpha,beta-Dihydroxyethyl-TPP	485.063	1.45	[M+H]+	4	2.80616	2.99134	3.09123	2.92614	2.82966	2.90545	2.86578	3.15822	3.15157	3.11364	3.2039	3.33398	3.76344	3.19755	3.1477	3.18955	3.19693	3.72531	2.49335	2.5366	2.46869	2.70829	2.61914	2.59687	2.80564	2.64654	2.56754	2.84885	2.50396	2.56305	1.72129	1.61007	1.57416	1.64896	1.57602	1.57594	2.27261	2.24028	1.95951	1.95754	1.89061	1.97775
Alpha-CEHC	301.14	29.71	M+Na	1.75001	1.53954	1.64015	1.52812	1.4317	1.36195	1.32904	1.30989	1.12542	1.18567	1.13636	1.18615	1.14711	1.0958	0.967947	0.970844	0.880782	0.943157	0.911149	1.02195	0.960646	1.04579	1.00702	0.906437	0.866938	0.871296	0.878306	0.867911	0.865847	0.85216	0.767843	0.765038	0.766806	0.799454	0.824297	0.803427	0.717477	0.83463	0.778596	0.779787	0.729781	0.715135	0.791677
Alpha-Lactose	707.22	1.5	2M+Na	2.32035	4.37208	4.72492	4.69344	4.63009	5.16414	5.35055	4.47659	3.72284	4.71252	3.77478	3.83296	4.2939	2.54275	2.60428	2.58485	2.66574	2.78804	2.95602	0.503855	0.531325	0.503024	0.534762	0.58032	0.646386	3.89306	3.08138	3.10261	3.74782	3.09216	3.04567	0.672288	0.873257	0.873805	0.760545	0.941819	0.905149	1.32723	1.38465	1.17919	1.1708	1.19793	1.0817
Arachidonoyl Ethanolamide-d4	352.063	5.27	[M+H]+	8	3.49696	3.88723	3.9616	3.81167	4.05721	4.18974	4.57285	4.55778	3.75851	4.65774	4.793	3.78153	6.99269	5.33596	5.30604	5.44661	5.53117	7.11535	5.46864	7.28952	7.24955	5.77878	7.68307	7.80912	7.49838	7.37896	7.43942	7.58393	7.37264	7.49806	8.77012	5.65703	5.50397	8.93039	5.74013	5.44045	5.87049	5.84735	6.81127	7.18129	6.61522	6.72437
Benzofuran	119.049	2.28	[M+H]+	1	0.91769	1.01247	1.03537	0.97485	1.07476	1.08636	1.04317	0.997466	1.03606	1.01798	1.0187	1.01067	0.882161	0.772773	0.751588	0.738231	0.785034	0.893589	0.351399	0.394178	0.392764	0.380946	0.395225	0.401554	1.20746	1.04306	0.989333	1.2059	0.997176	0.981319	0.611008	0.652717	0.662969	0.590917	0.698281	0.692799	0.654163	0.658275	0.596742	0.58748	0.565179	0.578817
Benzothiazole	136.021	4.35	[M+H]+	1	28.09	28.7283	25.5271	25.9725	23.9295	22.7494	22.1055	21.5851	21.7027	20.458	20.9005	21.4532	20.9894	21.0865	21.0423	20.331	19.68	19.7971	20.4116	20.6231	19.9196	20.3962	21.0751	20.3213	17.333	17.7324	17.6359	17.4465	17.8477	17.875	17.7417	17.1998	17.0331	17.1843	17.9415	17.0921	17.1503	17.0867	17.8509	16.654	16.7884	17.1819
beta-Estradiol 17-acetate	332.218	9.5	[M+NH4]+	12	0.586319	1.27502	1.16785	0.713956	1.18503	1.26571	0.458757	0.435177	0.529231	0.487669	0.449889	0.487072	0.791061	0.391218	0.384953	0.410119	0.432936	0.875803	0.231742	0.24426	0.212334	0.242905	0.266825	0.2219	0.426328	0.214491	0.197013	0.404939	0.214573	0.183209	0.0315925	0.0314756	0.0322057	0.0283148	0.0269987	0.0248348	0.0441776	0.0426224	0.0338346	0.0379938	0.0334026	0.0361321
Brunfelsamidine	110.071	2.65	[M+H]+	1	0.869274	0.977955	1.09645	1.01124	0.875804	0.896273	1.37816	1.9441	1.86659	1.95082	1.99186	1.84224	1.27233	1.038	0.977234	1.12672	1.05046	1.16563	1.04454	1.2363	1.19249	1.06831	1.2481	0.926485	1.93231	1.43087	1.35402	1.45323	1.50284	1.51625	2.07385	2.24716	2.30204	2.04659	1.59354	1.4768	1.09274	1.166	1.05137	1.32489	0.885089	1.769
C16 Sphinganine	274.273	23.06	[M+H]+	2	99.3089	78.7846	82.8368	96.3835	77.8416	81.9945	139.007	146.168	105.544	129.982	135.609	103.49	121.522	127.49	123.044	119.054	116.77	116.837	125.959	142.313	138.735	113.589	130.558	128.686	134.055	140.487	135.255	132.145	128.746	125.962	122.997	123.715	114.712	115.045	114.607	109.215	109.741	115.997	129.707	127.873	136.051	129.409
Caffeic acid 4-O-glucuronide	357.087	21.06	M+H	15.338	3.16372	3.76268	3.84166	3.43243	3.97851	4.13722	3.31943	3.20535	3.22414	3.30528	3.42992	3.35625	2.72526	2.0725	2.01003	2.17728	2.13233	2.78044	0.486729	0.618557	0.622908	0.485791	0.619882	0.631162	3.50652	2.54985	2.53383	3.51537	2.59949	2.52904	0.640664	0.690149	0.684814	0.600913	0.676604	0.687208	0.978467	0.942884	0.806017	0.845139	0.77623	0.823686
Calafatimine	659.286	30.98	[M+Na]+	19	1.24111	0.546416	0.697564	1.10913	0.582721	0.58168	0.985272	1.01805	0.969046	0.785861	0.771896	0.961588	1.46904	1.65726	1.57447	1.43248	1.45467	1.27179	1.66711	1.45099	1.49503	1.39956	1.46647	1.39046	1.29036	1.66242	1.61654	1.21483	1.39704	1.42365	1.62686	2.0747	1.79587	1.44992	1.8163	1.75132	1.37995	1.58428	1.75934	1.52793	1.93481	1.63101
Cellulose	388.18	1.52	[M+NH4]+	3	1.07117	1.11594	1.14681	1.08452	1.1496	1.16365	0.953916	0.81947	1.0213	0.847626	0.83235	1.04405	0.726232	0.740933	0.756946	0.752931	0.756571	0.719569	0.352411	0.309164	0.301249	0.354979	0.315537	0.355626	0.800236	0.704527	0.7091	0.840364	0.692179	0.671175	0.272954	0.279215	0.283986	0.281724	0.321843	0.309273	0.487266	0.494445	0.423161	0.44462	0.422034	0.40097
Choline	104.107	1.42	[M+H]+	2	0.701812	0.870144	0.843484	0.736439	0.799988	0.82692	0.903761	0.918349	0.844704	0.926309	0.9254	0.856416	1.28187	1.46944	1.48094	1.47324	1.57819	1.24083	1.78674	3.31243	3.12593	1.84714	3.1601	3.25767	1.54997	1.90743	1.9239	1.6186	1.76004	1.96428	1.36946	1.99424	1.58265	1.27158	1.9974	1.60601	1.21158	1.14004	1.22388	1.30244	1.17668	1.30282
Citric acid	215.016	2.14	M+Na	1.02783	2.05643	1.0964	1.10525	2.17264	1.12193	1.13928	2.4046	2.20076	2.33535	2.25864	2.26977	2.31038	2.06771	1.6872	1.67221	1.69829	1.77902	2.13056	1.33556	1.32716	1.30991	1.46427	1.34866	1.43524	2.56966	2.04563	2.03622	2.54761	2.04402	2.04514	0.330431	0.340154	0.349452	0.335482	0.385081	0.375383	0.721277	0.757362	0.616981	0.619824	0.630302	0.585859
Citrulline	176.103	1.45	M+H	2	5.5563	5.36085	5.55063	5.79195	5.1542	5.24752	5.82375	5.74945	4.86767	5.79009	5.75026	5.11907	4.56922	4.96416	5.26858	4.97218	5.1875	4.45947	4.49486	5.57818	5.57644	4.71164	5.43406	5.64272	6.30648	7.03367	6.95277	6.65124	6.98192	7.14662	8.37185	8.63642	8.48011	7.82577	8.75994	8.94353	7.33995	7.39202	7.3505	7.63974	7.13909	7.10817
Cytidine	244.092	1.56	[M+H]+	2	0.0636549	0.108349	0.106641	0.063815	0.110158	0.0999165	0.308333	0.30042	0.187853	0.287388	0.308285	0.190988	0.294585	0.327679	0.333621	0.320303	0.331621	0.29408	0.263675	0.275672	0.280183	0.264069	0.285735	0.318347	0.380683	0.466997	0.510934	0.391902	0.475529	0.503544	1.75237	1.86246	1.86148	1.84872	1.91612	1.89534	2.13396	2.12196	2.05343	2.08318	2.02951	1.93442
Cytosine	112.051	1.57	[M+H]+	1	0.144064	0.203683	0.19885	0.151812	0.197857	0.205253	0.335036	0.339928	0.225314	0.339955	0.36418	0.233194	0.344965	0.385854	0.383032	0.383055	0.387376	0.362234	0.33086	0.365142	0.349742	0.367792	0.376749	0.401646	0.464581	0.581614	0.589207	0.506236	0.581838	0.606545	1.84417	1.94942	1.89975	1.95683	1.95803	1.95788	2.17974	2.13886	2.09765	2.14347	2.04351	1.9172
Deamino-α-keto-demethylphosphinothricin	167.012	4.47	M+H	10	1.16171	1.3867	2.61927	2.8096	3.42898	1.20876	3.0469	4.62114	1.74138	2.40482	2.79797	1.91272	1.71992	3.39058	3.20325	2.49066	4.17087	1.473	6.98803	5.41032	8.10426	8.21039	6.14829	5.59218	1.44557	3.41841	2.91416	3.46309	0.979816	1.70012	5.91058	2.8235	1.21177	1.0574	4.40751	2.21016	8.05197	3.72777	2.39623	1.62042	2.1228	4.97924
Decanoylcholine	276.279	23.06	[M+NH4]+	7	1.2489	1.02236	1.07053	1.19216	1.01908	1.08839	1.80079	1.95893	1.31494	1.63331	1.75745	1.31422	1.54633	1.64229	1.56584	1.54007	1.50426	1.48545	1.63562	1.8122	1.76455	1.45313	1.67667	1.70931	1.79239	1.86347	1.76737	1.77052	1.71313	1.66112	1.62467	1.64764	1.53331	1.49888	1.43273	1.36775	1.43039	1.55259	1.67082	1.69964	1.7896	1.72516
Deoxyadenosine monophosphate	332.075	2.17	[M+H]+	0	0.143522	0.177075	0.18182	0.151011	0.176906	0.180742	0.298191	0.330215	0.270239	0.334417	0.334487	0.29936	0.385936	0.373875	0.372844	0.36752	0.380586	0.378078	0.393692	0.542245	0.504558	0.4109	0.544152	0.508019	0.521164	0.579503	0.564123	0.502371	0.575444	0.55912	2.72052	2.87996	2.83244	2.73909	2.76693	2.7631	2.65187	2.7928	2.74352	2.94189	2.71913	2.35158
deoxyguanosine 5'-monophosphate (dGMP)	348.07	2.04	[M+H]+	2	10.052	10.9908	11.4256	10.7681	12.1879	12.2766	16.0016	13.4736	12.0581	13.5535	14.0023	11.4789	19.5079	22.7584	22.3333	22.9694	23.4362	21.4585	16.4039	20.1695	20.0258	17.5688	22.0822	24.0469	30.5007	33.4447	34.4559	29.1964	33.6014	34.2053	58.8562	64.662	65.3894	61.7986	67.0941	67.1511	59.6283	59.8753	59.2647	59.4996	57.7193	55.5929
Deoxyguanosine diphosphate	428.036	1.71	[M+H]+	1	1.68271	1.67637	1.72939	1.78811	1.8288	1.86932	2.2974	2.12324	1.30964	2.04562	2.18332	1.25427	2.15508	2.3289	2.24845	2.39673	2.39466	2.48198	1.48838	1.95647	1.9777	1.9123	2.11665	2.16829	3.06184	3.23681	3.30364	2.6682	3.13487	3.28978	2.59064	2.46432	2.48694	2.62212	2.53769	2.53157	3.16597	3.48707	3.33802	3.3775	3.37203	3.17222
D-Glucose 6-phosphate	261.036	1.56	[M+H]+	2	2.08093	2.26088	2.28419	2.3288	2.21509	2.24366	1.99719	1.90387	2.11811	1.93583	1.90902	2.23354	1.59351	1.60815	1.72886	1.63209	1.6577	1.52397	0.796253	0.868844	0.867777	0.866308	0.868822	0.951005	1.70269	1.68131	1.61101	1.88855	1.5938	1.66377	0.831972	0.896253	0.896353	0.817572	0.9615	0.962564	1.19334	1.25304	1.10559	1.13574	1.14979	1.03684
D-Glucoside	217.068	1.75	[M+Na]+	2	0.935318	1.18519	1.19492	0.983202	1.27005	1.33977	1.11979	0.99525	0.979236	0.98047	1.04246	0.931086	1.49212	0.973364	0.96949	0.984197	0.968244	1.6365	0.574032	0.699869	0.700341	0.590504	0.761359	0.81809	0.989158	0.643179	0.641623	0.947726	0.684965	0.626124	0.266349	0.204769	0.190612	0.285576	0.226897	0.216602	0.33984	0.339602	0.293237	0.28125	0.292394	0.260086
D-Glycerol 1-phosphate	173.021	1.57	[M+H]+	1	0.381544	0.385288	0.390647	0.414819	0.376569	0.371461	0.399041	0.422424	0.247264	0.42257	0.429462	0.268961	0.333497	0.423006	0.430985	0.415474	0.421519	0.316653	0.431674	0.554994	0.54936	0.475235	0.519474	0.541351	0.502569	0.662617	0.651102	0.54451	0.643175	0.676441	2.05933	2.0406	1.99629	1.86548	2.05367	2.05514	1.65965	1.73693	1.81638	1.91756	1.81951	1.78135
Dibutyl phthalate	301.14	28.31	M+Na	11	4.89874	4.95241	4.79601	4.43479	4.15999	4.44155	3.95268	3.59569	3.86949	3.9017	3.83557	3.84074	3.49835	3.11375	2.9196	2.89753	3.18607	3.13983	3.31268	3.24007	3.23859	3.2511	2.84535	2.96258	2.82225	2.75147	2.59599	2.60822	2.67981	2.51867	2.54445	2.52946	2.34879	2.39969	2.40921	2.53262	2.48924	2.49888	2.35051	2.47818	2.44495	2.37983
Didox	192.024	1.41	[M+Na]+	14	0.476668	0.48414	0.514575	0.506452	0.500303	0.489364	0.777238	0.751852	0.605938	0.741705	0.746155	0.607172	0.873523	0.938146	0.922324	0.941884	0.950573	0.872119	1.16701	1.30199	1.3208	1.22	1.31873	1.34567	0.810841	0.930743	0.939457	0.755699	0.910696	0.931285	1.53973	1.44643	1.43422	1.50538	1.44627	1.43406	1.5158	1.53228	1.47966	1.53892	1.4227	1.52803
Digitoxigenin 3-[glucosyl-(1->6)-glucosyl-(1->4)-2,6-dideoxyribohexoside]	851.396	25.11	[M+Na]+	8	1.38292	1.2271	1.61139	1.25771	1.18248	1.29312	1.91193	1.57191	1.32689	1.64301	1.49109	1.90415	1.23519	1.67609	1.59443	1.60464	1.51503	1.27541	3.42023	3.05978	2.07239	1.97611	1.90924	2.44767	1.68118	2.83295	1.80294	1.51726	1.96357	1.68577	1.58735	1.47118	1.37383	1.56254	1.44445	1.29301	1.77761	1.78307	2.24011	1.95007	9.24209	6.07305
Dihydro Isorescinnamine	637.304	30.98	[M+H]+	11	3.19052	1.51111	1.75513	2.81082	1.45899	1.47737	2.47242	2.44798	2.32985	1.91706	1.87509	2.32151	3.47837	3.89776	3.76044	3.4851	3.35836	3.04108	3.7876	3.48435	3.42168	3.13148	3.06316	2.96397	2.74319	3.72523	3.55118	2.51658	3.04965	3.00779	3.70021	4.9785	4.35818	3.27914	4.40555	4.15857	3.09836	3.55133	4.04019	3.54233	4.56526	3.82417
D-Lactose	360.15	1.55	[M+NH4]+	0	2.15936	1.94878	1.88968	1.86445	1.76792	1.72823	1.39408	1.1747	1.48972	1.23406	1.27193	1.45142	0.918382	0.993226	1.02611	1.03032	1.03903	0.926402	0.425285	0.394417	0.417125	0.393684	0.381547	0.408976	1.00547	1.00268	0.962523	1.01653	0.910672	0.990289	0.379091	0.426548	0.410619	0.410366	0.482421	0.442476	0.589163	0.523016	0.547491	0.522246	0.52866	0.515275
D-Mannitol	183.084	2.28	[M+H]+	12	1.22307	1.34725	1.38708	1.26826	1.40819	1.40758	1.40792	1.33067	1.37271	1.35559	1.35639	1.32174	1.14936	1.00046	0.975578	0.981869	1.01941	1.15913	0.429282	0.482797	0.489174	0.458995	0.49292	0.519534	1.56308	1.31439	1.26339	1.55685	1.31657	1.28671	0.78323	0.84374	0.857417	0.768345	0.870805	0.875441	0.785144	0.81359	0.751174	0.748716	0.720516	0.7123
Docosanoic acid	358.367	28.7	M+NH4	1	11.8423	6.11779	7.09145	10.4965	5.43554	6.15717	10.3764	10.5818	8.54456	7.55339	7.17313	7.84903	11.2246	15.2764	14.9684	13.2949	13.43	8.21012	18.1526	21.6849	21.0252	14.9862	19.3075	18.5364	9.14121	15.5683	15.5868	8.53139	12.8644	12.6948	17.2573	17.4554	16.4835	16.39	16.1917	15.5724	12.3068	13.2487	16.6753	15.5108	18.4481	16.2773
Erucic acid	356.352	27.31	M+NH4	1.97558	5.8634	2.99424	3.46729	5.2492	2.87109	3.11494	5.29523	5.45409	4.24697	4.08159	3.97272	4.05965	5.59952	7.15057	6.63464	6.099	5.92148	4.70012	8.1256	8.41513	8.41028	6.54295	7.55149	7.50536	5.95035	7.87888	7.78405	5.76095	6.39045	6.35817	8.47805	8.82594	8.17539	7.9796	7.85313	7.6016	6.31618	6.8509	8.77165	8.29407	9.77914	8.64271
Estra-1,3,5(10)-triene-3,6alpha,17beta-triol triacetate	415.211	25.12	[M+H]+	1	16.3744	13.528	17.0756	15.1233	13.6123	14.5743	21.7227	18.4807	15.3788	19.0047	17.6124	21.0556	16.2329	20.4731	19.4031	19.7863	19.0829	16.3093	35.255	33.5449	26.0956	23.1707	23.5845	27.2943	20.3423	29.9661	20.8738	17.9414	22.442	19.8598	19.6592	19.2043	17.7664	19.0651	18.1935	16.618	19.1285	19.9168	25.1707	21.8993	67.6794	49.7069
Estra-1,3,5(10)-triene-3,6beta,17beta-triol triacetate	432.238	23.84	M+NH4	1	1.54188	0.843636	1.31221	1.07156	1.33938	1.24928	1.71218	1.26008	1.54391	1.68981	1.58635	1.80883	1.37116	1.76797	1.76028	1.93286	1.87172	1.48252	3.50329	3.07891	2.04624	2.01282	1.90064	2.52015	1.76036	2.88892	1.80887	1.55279	1.96378	1.90895	1.8129	2.03619	1.80185	1.78918	1.72332	1.61418	1.69561	1.84411	1.96166	1.98226	7.45969	4.95137
Ethyl Oxalacetate	189.074	7.75	[M+H]+	9	3.33777	3.81769	3.53135	2.92018	3.94877	2.90054	3.34527	2.71306	3.07911	2.17691	3.07141	3.54628	3.08577	2.5674	2.53817	2.55888	2.60909	3.12936	0.918285	1.02466	1.0294	0.95272	1.06981	1.07948	2.60983	3.09139	3.09556	3.07195	3.42578	2.7576	1.27822	1.50429	1.46765	1.26907	1.48013	1.48392	1.69574	1.71707	1.46858	1.50407	1.42847	1.48782
ethyl-2,4-dimethyl-Thiazole-5-Carboxylate	208.039	27.54	[M+Na]+	5	3.75019	3.79713	3.67301	3.64261	3.67527	3.63607	3.39699	3.26546	3.32947	3.26392	3.31133	3.38598	3.19399	3.05455	2.93708	3.02403	3.01861	3.03295	3.03257	2.87559	2.95736	2.93993	2.81077	2.7109	2.44756	2.34116	2.31642	2.27403	2.25042	2.32982	2.2434	2.24795	2.15942	2.193	2.16791	2.10351	2.1249	2.22714	2.07199	2.041	2.0112	2.01268
Formetanate	239.149	8.48	[M+NH4]+	3	1.11055	1.0988	1.16639	1.08119	1.14869	1.11577	0.892436	0.881857	0.903677	0.886532	0.863151	0.982124	0.695059	0.510152	0.572324	0.553909	0.55612	0.649583	0.12364	0.122613	0.133572	0.137515	0.127199	0.12533	0.942706	0.625754	0.630644	0.938726	0.69506	0.629463	0.106359	0.0975759	0.092283	0.103869	0.108284	0.0898386	0.261084	0.238265	0.197002	0.210997	0.227718	0.190733
Furocoumarinic acid glucoside	367.109	1.5	[M+H]+	17	3.48083	3.62402	3.72022	3.57993	3.85097	3.93931	3.57132	3.45218	3.81406	3.4943	3.49231	3.77912	3.00095	2.69648	2.6099	2.69827	2.7529	3.13941	1.03324	1.07775	1.05537	1.08439	1.10518	1.17947	3.55676	2.82236	2.74747	3.52144	2.8008	2.78273	1.04712	1.11745	1.12501	1.0354	1.13861	1.13045	1.67754	1.63661	1.44528	1.45908	1.42287	1.39034
Gamma-Glutamylcysteine	251.069	2.07	M+H	2.46147	0.778215	0.78618	0.80006	0.829681	0.813825	0.804432	1.34846	1.32692	0.990032	1.35125	1.38921	1.02811	1.71868	1.85484	1.84625	1.86215	1.90324	1.76046	1.78808	2.57175	2.52676	1.86026	2.62174	2.66703	2.0006	2.43338	2.49096	1.98641	2.37636	2.42787	2.82787	3.56752	3.64512	2.8098	3.68329	3.58557	1.97204	1.95765	2.12713	2.21326	2.10507	2.11816
Glutathione	308.09	2.07	M+H	2.8628	75.9356	73.9826	75.9873	79.6438	77.7989	77.5786	100.439	101.417	65.5948	99.5509	104.884	66.2085	111.143	117.056	116.608	118.002	119.71	115.542	122.104	135.888	134.942	128.172	139.833	143.058	132.656	156.782	158.844	131.192	155.186	159.014	212.221	206.438	208.045	209.999	210.089	208.254	187.368	188.233	183.808	188.231	180.622	182.074
Glycerophosphocholine	258.11	1.4	M+H	1.93716	0.433755	0.378013	0.376303	0.481104	0.350471	0.350572	1.15678	1.22294	0.954051	1.19088	1.18062	1.01895	1.2095	1.33846	1.37112	1.33795	1.40474	1.18321	1.16322	1.23694	1.19748	1.22116	1.20832	1.22353	0.829421	0.902364	0.905223	0.859144	0.874908	0.919979	3.40771	3.41016	3.36376	3.18051	3.46407	3.50236	3.75934	3.79702	3.81889	3.83787	3.74833	3.8464
Glymidine	310.086	2.07	[M+H]+	0	3.21679	3.12021	3.2154	3.37294	3.29844	3.3108	4.24441	4.34813	2.80729	4.18922	4.45464	2.80915	4.67934	4.95636	4.96682	4.97805	5.04451	4.89387	5.13841	5.77391	5.75522	5.32914	5.9171	6.12856	5.61059	6.60529	6.71478	5.55809	6.59355	6.76693	8.91492	8.69543	8.73559	8.82564	8.83083	8.75288	7.81184	7.90705	7.76779	7.91159	7.61246	7.60403
Guanine	152.056	2.93	M+H	1.22323	1.5016	1.83413	1.83095	1.53899	1.8797	1.95407	2.58763	2.76817	1.47944	2.5382	2.80842	1.47562	2.68112	2.60981	2.66213	2.60776	2.63375	2.76463	2.35872	2.57661	2.61818	2.50761	2.68005	2.78206	4.19962	4.5667	4.59323	4.21286	4.67323	4.82889	14.9184	14.5127	14.2914	14.6888	14.4231	14.296	13.8969	14.2584	13.6457	14.1399	13.3662	13.1536
Guanosine	306.08	2.92	[M+Na]+	1	0.332455	0.376667	0.361816	0.336882	0.347526	0.354393	0.454904	0.551222	0.326753	0.505133	0.549806	0.310186	0.487704	0.463502	0.468964	0.467088	0.463176	0.467746	0.456545	0.509478	0.538528	0.482347	0.513893	0.469893	0.634312	0.71188	0.706967	0.619881	0.689392	0.718852	1.50939	1.49157	1.48966	1.40414	1.32248	1.28012	1.29179	1.27437	1.21512	1.29864	1.19235	1.42328
Guanosine 3'-phosphate	364.065	2.09	[M+H]+	2	0.470517	0.54673	0.564293	0.49484	0.585176	0.595846	0.657348	0.622603	0.63122	0.643662	0.628794	0.622616	0.747975	0.884764	0.900537	0.908177	0.924418	0.820741	0.8118	1.01852	1.01299	0.856714	1.09488	1.11631	1.16869	1.27708	1.27297	1.15688	1.2822	1.2734	2.53494	2.64139	2.66818	2.55987	2.70433	2.67704	2.23945	2.34632	2.29367	2.31847	2.27142	2.17982
Heptane-1-thiol	133.104	2.65	[M+H]+	1	7.67534	8.75064	9.72858	8.5177	9.50558	9.18036	9.99027	10.2986	8.92591	10.3561	9.83106	9.17328	9.10147	8.08812	8.14998	8.36456	8.74377	9.24124	3.9951	5.41215	5.44027	4.25042	5.26051	4.86594	12.6619	11.7657	11.6957	12.2807	11.0746	11.6691	9.01071	9.70609	9.32771	8.86106	9.36179	9.56508	7.11346	6.60642	6.15242	5.51075	6.0242	5.70023
Hexyl 2-furoate	197.117	2.42	[M+H]+	1	1.15441	1.11951	1.06765	0.994313	0.931756	0.875021	0.772877	0.721539	0.735745	0.681789	0.684729	0.645428	0.623333	0.584305	0.551552	0.529497	0.532496	0.546539	0.535184	0.4775	0.493847	0.477598	0.444012	0.427396	0.375967	0.370176	0.376718	0.341459	0.330074	0.326916	0.315783	0.305777	0.293275	0.31959	0.308833	0.266862	0.276956	0.271629	0.276406	0.255348	0.25864	0.278921
Hexyl dodecanoate	302.305	26.14	M+NH4	1.16769	12.5579	15.5525	14.7607	21.5499	12.8801	13.0498	20.6924	25.3139	18.806	18.3149	22.3939	18.224	23.7594	22.7791	24.9717	23.5514	24.0909	20.8477	27.4971	31.0542	33.9311	26.5633	27.2799	28.4834	25.8175	28.067	27.5144	24.6785	26.161	23.4632	31.1945	28.7166	27.4782	27.3824	28.5053	24.6207	26.4826	28.2573	36.6072	33.052	32.6977	35.8614
Hydroxyprolyl-Serine	219.097	1.62	[M+H]+	2	0.519592	0.574771	0.582822	0.536655	0.567489	0.568252	0.565597	0.561636	0.465506	0.571621	0.575094	0.483607	0.599301	0.660832	0.687706	0.659051	0.648961	0.608817	0.547655	0.793655	0.817665	0.565099	0.794352	0.830162	1.02386	1.17789	1.19057	1.05207	1.18445	1.2023	1.77817	2.15053	2.13917	1.74612	2.22562	2.2255	1.34464	1.32667	1.43112	1.44878	1.40918	1.35434
Hydroxytolbutamide	309.092	2.07	[M+Na]+	11	5.29841	4.14317	4.80829	5.53634	4.06303	4.12273	7.57021	6.96589	3.356	7.25098	7.1859	3.70366	8.26759	9.37296	9.08583	10.1635	10.7225	8.89325	11.5802	12.5469	13.138	12.2311	13.1785	13.6018	11.5311	13.9751	14.4409	9.68764	13.8931	13.7598	20.9061	20.0511	19.8179	20.2308	20.6983	19.3689	18.908	18.3933	17.2812	17.8833	17.581	18.2319
Indole	118.065	7.51	M+H	0.635242	1.08841	1.1838	1.19252	1.05202	1.18368	1.18943	1.0544	1.04554	1.07723	1.08175	1.07896	1.08843	0.865241	0.729293	0.709478	0.709762	0.718338	0.868929	0.288064	0.304714	0.310428	0.301794	0.31694	0.332729	1.26166	0.924648	0.944442	1.23122	0.89611	0.911241	0.346923	0.394891	0.392088	0.330737	0.381177	0.395659	0.433863	0.439392	0.383612	0.38855	0.382967	0.369813
Indole-3-carboxaldehyde	146.06	7.51	[M+H]+	1	3.67898	4.15137	4.22235	3.76583	4.15126	4.21518	3.84478	3.85532	4.08642	4.05023	4.05741	4.14363	3.36116	2.83399	2.70613	2.74076	2.79463	3.33761	1.06023	1.16577	1.18612	1.1069	1.23536	1.2472	4.72634	3.69853	3.70134	4.69069	3.65188	3.63584	1.42602	1.65961	1.64073	1.39844	1.61818	1.64984	1.88304	1.83711	1.59714	1.64705	1.58534	1.64209
Indoleacetic acid	176.07	21.07	M+H	1.16431	2.22268	2.63882	2.61345	2.33302	2.76623	2.8326	2.23131	2.19319	2.23565	2.16959	2.23476	2.24162	1.79921	1.39147	1.40611	1.41497	1.42552	1.83756	0.359278	0.45085	0.450665	0.368331	0.454088	0.448272	2.32356	1.68621	1.6361	2.31061	1.69326	1.64149	0.45037	0.476742	0.477851	0.416153	0.470976	0.487638	0.659652	0.637997	0.560792	0.580631	0.538912	0.55887
Indoleacrylic acid	188.068	4.37	[M+H]+	14	0.91935	0.982813	1.02371	0.920269	0.976129	1.0007	0.949265	1.03874	0.937201	0.975942	1.00647	0.917636	0.785172	0.627153	0.630881	0.66024	0.69364	0.7821	0.238715	0.262568	0.294015	0.243585	0.279436	0.275028	1.19393	0.920306	0.972078	1.14379	0.90928	0.905343	0.469816	0.535848	0.554505	0.458834	0.475102	0.473371	0.437322	0.425805	0.376434	0.415133	0.35932	0.381168
Inodxyl glucuronide	310.094	2.07	M+H	7.00432	0.915143	0.863525	0.925416	0.995088	0.968846	0.949572	1.29428	1.25681	0.823466	1.26015	1.3294	0.799192	1.35572	1.46357	1.41014	1.46048	1.48247	1.4457	1.53569	1.68013	1.64396	1.56875	1.71948	1.75678	1.64468	1.93148	1.98289	1.6036	1.95734	1.97791	2.64863	2.57338	2.54252	2.57455	2.60913	2.62709	2.37333	2.34465	2.27901	2.36447	2.22113	2.26173
Inosine	269.088	2.97	M+H	0.9142	0.976514	1.2127	1.22716	1.01852	1.25457	1.27094	2.03691	2.1718	0.948135	2.01576	2.25039	0.95438	1.90551	1.71985	1.75178	1.75239	1.74526	1.95331	1.79205	1.76214	1.81482	1.82592	1.85278	1.83599	2.42953	2.63457	2.64146	2.50362	2.57988	2.6658	7.41375	7.28451	7.18724	7.188	7.20449	7.25933	7.47721	7.61031	7.15379	7.47609	7.06872	7.18664
Inosine 5'-monophosphate (IMP)	349.054	2.12	[M+H]+	1	0.221086	0.253472	0.248431	0.249189	0.259613	0.270917	0.278078	0.274305	0.166968	0.256763	0.265004	0.162238	0.348318	0.310887	0.349036	0.392629	0.379663	0.356735	0.306129	0.378535	0.355113	0.348217	0.379083	0.401102	0.343211	0.430039	0.395047	0.362098	0.403332	0.432247	1.33878	1.24488	1.1076	1.18673	1.37582	1.37002	1.41676	1.35085	1.24161	1.23602	1.2452	1.19591
L-2-Amino-3-(1-pyrazolyl)propanoic acid	156.077	1.38	M+H	2	18.6527	16.1221	16.6316	19.2522	15.911	16.2408	20.6903	20.6227	19.5875	20.7526	21.1018	19.5001	16.907	17.7757	17.6566	17.9576	18.429	16.815	12.1107	14.3426	13.9404	12.7861	14.5061	14.8066	23.3506	24.2949	24.6409	23.3004	23.9594	24.5354	25.6307	26.5037	26.9311	24.7917	26.526	26.5052	19.4764	19.5839	19.2806	19.7665	18.7697	19.8256
L-2-Amino-6-oxoheptanedioate	190.071	2.41	[M+H]+	0	3.53983	3.87289	4.018	3.7601	3.88954	3.9945	4.66372	4.87631	3.16128	4.75151	4.992	3.23397	5.28714	5.14955	5.22492	5.02961	5.17871	5.26339	5.08662	5.85175	5.81876	5.29035	5.913	6.12491	6.97315	7.37392	7.45572	6.98221	7.18312	7.58167	10.1641	10.2854	10.2723	10.0946	10.2319	10.2941	11.9165	11.5308	11.4608	11.6873	10.9605	10.8383
Lactulose	365.105	2.72	[M+Na]+	13	75.823	86.2212	97.209	84.4205	84.4988	85.756	95.5288	113.402	126.168	117.984	116.048	124.014	80.181	68.8537	65.0196	70.1977	68.8933	82.3308	36.4668	35.8038	36.0797	37.643	38.4998	34.5854	101.618	78.2754	66.01	80.3848	70.7202	70.3785	35.0603	39.1765	38.668	34.5372	32.6926	30.9329	42.1979	44.3125	36.9232	41.5037	33.1019	47.0631
L-Aspartic acid	134.045	1.4	M+H	0.626657	0.872534	0.943056	0.9216	0.942251	0.875077	0.89578	0.593199	0.641729	0.527735	0.631902	0.620307	0.561385	0.573408	0.62706	0.64797	0.647695	0.660973	0.565515	0.68078	0.806948	0.818028	0.69982	0.793269	0.798988	0.707707	0.882538	0.87709	0.7488	0.869486	0.897815	1.02121	0.987842	0.961757	0.934301	1.00002	0.994333	0.726839	0.720084	0.717923	0.775687	0.699365	0.719983
L-Carnitine	162.112	1.4	[M+H]+	2	2.7018	2.74262	2.79806	2.81301	2.61602	2.69983	3.02223	3.0979	2.06731	3.01962	3.07561	2.06435	2.91259	2.80222	2.82339	2.8609	2.97929	2.8521	3.35824	3.23479	3.20102	3.51446	3.14804	3.16219	3.06079	3.49363	3.51457	3.11157	3.3459	3.51681	7.57401	6.797	6.86592	7.42725	6.62298	7.0221	9.1523	8.91422	8.37617	8.69546	8.06471	9.10574
L-DOPA 3'-glucoside	382.109	7.52	[M+Na]+	3	0.372066	0.457736	0.450929	0.385069	0.43914	0.41721	0.689927	0.684371	0.324606	0.662975	0.699288	0.334247	0.790134	0.724629	0.714275	0.73363	0.714183	0.784451	0.743039	0.837532	0.855168	0.720649	0.867396	0.860238	1.19087	1.25344	1.29429	1.13828	1.2446	1.26054	1.26861	1.14208	1.15723	1.1656	1.14829	1.13309	0.406618	0.484969	0.361097	0.397163	0.397326	0.3995
L-Glutamate	148.06	1.4	M+H	1	5.07143	5.19128	5.24428	5.26642	4.99834	5.00466	7.55303	7.6559	5.71105	7.61128	7.74442	5.99771	6.6091	7.40979	7.71728	7.40973	7.62403	6.44661	6.58952	8.30492	8.29832	6.87733	8.03915	8.31942	7.90773	9.53073	9.42397	8.33762	9.34586	9.5518	17.1801	17.0104	16.7678	15.8759	17.1807	17.352	14.2742	14.5597	14.9974	15.467	14.439	14.64
L-Glutamine	147.076	1.4	M+H	0	1.91588	1.95012	1.96693	2.02317	1.81109	1.81427	2.64769	2.74515	2.44563	2.70605	2.75885	2.58551	2.15027	2.2527	2.38601	2.30729	2.37582	2.05848	1.56163	2.06005	2.04074	1.6439	1.97182	2.01443	2.67811	2.98852	2.9392	2.81297	2.9501	3.05607	2.00427	1.98762	1.94116	1.82869	2.00493	2.03172	1.79759	1.80316	1.81613	1.88289	1.73876	1.78085
L-Histidine	156.077	2.64	M+H	1.621	8.58683	8.8122	8.77414	9.80623	7.71942	7.87513	10.9512	15.4904	14.7164	15.6229	15.9074	14.4013	11.3577	10.015	9.6005	10.7533	8.19195	9.03584	8.51981	9.9749	9.81946	8.73283	9.99302	7.37658	14.9413	13.4969	12.8914	13.3041	13.9898	11.9167	17.289	17.8261	18.6531	16.1911	15.4363	14.5155	10.645	11.3597	10.2434	12.245	8.5221	14.2047
L-Histidinol	124.087	0.15	[M+H-H2O]+	5	1.18272	0.840117	0.80085	1.38361	0.925644	1.13875	0.581745	1.37494	0.107744	0.448874	0.667772	2.06764	0.0966833	0.689688	0.0831401	0.10949	1.02882	0.103959	0.478726	0.136021	1.52904	0.744434	0.154653	0.515669	0.0887429	2.15392	0.394239	0.510766	0.839202	0.351888	0.109259	0.0855511	2.72542	0.147247	0.236254	0.11354	0.443807	0.784215	0.0948301	1.4499	0.488581	0.625313
L-Isoleucine	132.102	4.04	[M+H]+	1	10.6241	15.2377	14.113	12.2435	12.3876	12.587	15.6115	16.6422	12.744	15.6272	17.2435	13.6911	12.5863	12.4031	16.024	13.2336	12.2293	12.2397	9.45791	9.43217	8.61303	7.00335	10.5149	8.01925	20.4337	21.3793	16.7358	23.2397	18.9161	19.4315	12.5154	17.3956	15.8999	14.6091	13.936	14.2624	11.0105	10.9259	10.5207	10.0532	9.06965	9.91633
L-Leucine	132.102	2.65	[M+H]+	1	140.673	154.425	160.137	146.532	160.752	159.434	165.623	171.703	152.962	172.155	170.547	154.124	156.076	141.436	139.749	141.163	142.139	156.356	84.136	97.9383	98.9704	86.5449	98.3121	99.9451	211.001	193.007	193.843	209.791	190.762	194.779	153.542	165.279	164.371	154.617	163.368	161.861	120.333	118.387	111.253	111.964	107.694	112.33
L-L-Homoglutathione	322.106	2.36	[M+H]+	1	1.06774	1.13732	1.15747	1.14848	1.16312	1.2101	1.48158	1.48243	0.840882	1.38469	1.5089	0.816845	1.53185	1.53568	1.49084	1.52175	1.54885	1.53008	1.45435	1.54122	1.53216	1.49659	1.56974	1.61838	1.75142	1.94933	2.04325	1.78907	1.96757	1.99341	3.40196	3.39972	3.34642	3.2623	3.38327	3.4135	3.36847	3.28692	3.38193	3.27108	3.21232	3.16926
L-Lysine	147.113	1.18	M+H	1	2.11084	2.18269	2.2036	2.28969	2.24424	2.32495	2.24078	2.2556	2.38367	2.26867	2.26065	2.38242	1.72019	1.79268	1.77527	1.77841	1.81149	1.68588	0.934764	1.09033	1.04688	1.00579	1.1178	1.1162	2.38141	2.29969	2.32766	2.428	2.3139	2.29462	1.77208	1.97877	1.99689	1.78377	1.96104	1.967	1.56213	1.55826	1.5249	1.60044	1.51019	1.56581
L-Methionine	150.058	2.06	M+H	1	8.67118	12.3341	12.6355	9.02875	12.8389	13.0598	15.7417	16.0347	13.0227	16.3187	17.1206	12.9687	13.4337	12.3491	12.1619	12.0448	13.4661	12.9363	5.48358	8.63164	8.39296	6.41011	8.93605	8.7016	20.6033	20.474	21.1637	20.1033	19.7781	20.0567	17.3513	18.5975	19.1159	17.6687	18.9476	18.8067	12.1551	12.266	11.3534	12.1827	11.295	11.6575
L-Phenylalanine	166.086	4.37	M+H	1	65.0736	71.8999	75.0306	69.2574	75.6789	77.8332	72.2946	75.3822	73.5526	74.6905	76.889	71.6996	63.1444	54.5259	54.1598	54.8118	54.5807	63.8631	23.4881	26.7516	27.2471	24.0545	27.5871	28.2679	87.3926	73.1511	74.9622	89.7897	73.4256	72.8891	38.456	43.3732	44.0704	38.2919	44.0939	44.4686	39.0182	38.9026	34.6622	35.2272	34.1545	34.291
L-Proline	116.071	2.75	M+H	1.68001	9.88996	11.5671	13.5287	11.6238	9.91665	10.2957	14.6698	20.7068	19.4158	22.9125	21.6898	20.3313	13.1192	11.6381	13.9557	12.4007	12.156	12.6339	13.8573	14.1117	15.2655	13.1244	15.7038	11.0747	19.5006	18.9346	15.5137	15.9267	16.888	17.6874	26.2018	28.6508	28.1171	23.314	19.8325	18.5406	13.3441	14.008	12.7008	15.7373	10.9746	20.7102
L-Tryptophan	227.079	7.51	[M+Na]+	2	1.38525	1.56242	1.53817	1.45153	1.56779	1.54081	1.43764	1.43551	1.49941	1.49846	1.47747	1.51872	1.19198	0.995666	0.980406	1.01295	1.02231	1.24291	0.364598	0.409269	0.394949	0.373102	0.41787	0.425915	1.61221	1.23608	1.257	1.60883	1.30871	1.22931	0.478234	0.536117	0.527466	0.455894	0.531636	0.530492	0.587262	0.595337	0.506972	0.548088	0.496478	0.515758
L-Tyrosine	199.108	4.82	[M+NH4]+	0	1.04483	1.17432	1.1788	1.10088	1.18978	1.17129	1.06719	1.05778	1.14123	1.10641	1.12591	1.14591	0.858653	0.738387	0.733203	0.737683	0.743784	0.893605	0.242089	0.260183	0.255977	0.245742	0.264404	0.262159	1.18122	0.926831	0.905522	1.21832	0.926485	0.919273	0.284625	0.334426	0.334264	0.286695	0.342392	0.333327	0.425601	0.418758	0.359488	0.379507	0.353194	0.367113
L-Tyrosine methyl ester	213.123	2.4	[M+NH4]+	2	3.00469	3.4316	3.4554	3.16023	3.37727	3.45608	2.81134	3.01259	2.55597	2.97518	3.0659	2.55331	2.67814	2.41991	2.42513	2.34677	2.41428	2.61614	1.47826	1.99215	2.00027	1.5513	2.02584	1.97127	4.19262	3.44726	3.44229	4.15885	3.34886	3.44199	2.79944	3.06186	3.10514	2.67521	2.97664	2.96099	2.741	2.6933	2.60609	2.65527	2.49977	2.65434
L-Valine	118.087	3.11	M+H	2.07475	3.0687	3.51079	3.56463	3.35989	3.26567	3.27621	3.54304	5.96715	4.65198	6.46652	5.99567	5.48375	3.51194	3.47578	3.5527	3.52232	3.2914	3.44789	3.82792	4.19213	4.38719	3.67004	3.94931	2.89266	4.86875	4.81272	4.55539	4.90223	4.8085	4.49686	5.97625	7.00758	7.21252	6.05237	4.52635	4.27649	3.73116	3.29627	3.17505	3.83641	3.27653	5.12802
LysoPC(14:1(9Z))	483.327	28.98	[M+NH4]+	16	0.716842	0.36647	0.438598	0.657341	0.32933	0.370378	0.450857	0.455639	0.472317	0.329055	0.304267	0.417176	0.538958	0.77111	0.757506	0.677004	0.685103	0.423824	1.42611	1.25446	1.23347	1.14973	1.05875	1.05514	0.624435	1.20786	1.18835	0.569428	0.969729	0.982519	1.79027	2.30956	2.07421	1.6136	1.9607	1.93901	1.35455	1.57596	1.90302	1.70558	2.10596	1.79613
LysoPC(16:0)	496.339	28.27	M+H	0.936859	1.63317	1.08513	1.23504	1.46909	1.05078	1.12988	2.09487	2.1149	1.88679	1.76616	1.73224	1.80737	1.92046	2.14208	2.07563	1.93553	1.932	1.69475	2.6714	2.52812	2.40033	2.35956	2.29246	2.31205	1.75256	2.22351	2.17914	1.68149	1.92689	1.91997	5.50166	6.47367	6.17694	5.17602	5.90552	5.79038	3.50313	3.7742	4.23797	4.02953	4.61639	4.03025
LysoPC(16:1(9Z))	494.324	26.26	[M+H]+	0	1.25928	0.968273	1.0229	1.26356	1.02821	1.05579	1.17006	1.17048	1.06206	1.06885	1.06446	1.07554	1.24261	1.41423	1.38534	1.33346	1.3397	1.2088	1.73025	1.92043	1.69278	1.60375	1.62047	1.72542	1.37986	1.66013	1.65178	1.37027	1.4947	1.48996	3.29751	4.20259	4.00103	3.19854	3.88589	3.78211	2.35865	2.49362	2.78935	2.65256	2.93858	2.73135
LysoPC(18:3(6Z,9Z,12Z))	518.321	28.27	[M+H]+	5	0.244179	0.161866	0.188373	0.223729	0.15276	0.163478	0.315965	0.30918	0.271604	0.27051	0.26505	0.263731	0.293284	0.323026	0.311818	0.28956	0.295518	0.254697	0.393419	0.382487	0.362551	0.34942	0.346831	0.360094	0.275586	0.350188	0.349538	0.269375	0.298745	0.307531	0.895583	1.08486	1.03336	0.868226	0.99469	0.993873	0.596898	0.638507	0.703355	0.683211	0.769885	0.664432
LysoPE(0:0/20:2(11Z,14Z))	523.359	28.48	[M+NH4]+	14	1.061	0.67039	0.76529	0.990096	0.682481	0.711282	0.852158	0.886797	0.816094	0.760136	0.755819	0.798315	0.991008	1.21227	1.16846	1.09808	1.11667	0.920574	1.69061	1.59072	1.52213	1.57662	1.47574	1.51746	1.25242	1.57945	1.54628	1.22156	1.37748	1.36547	3.002	3.92376	3.67882	2.9204	3.58131	3.54849	2.43218	2.5473	2.96968	2.8308	3.23291	2.84742
LysoPE(20:2(11Z,14Z)/0:0)	523.358	29.77	[M+NH4]+	14	0.876338	0.599214	0.674816	0.851541	0.566022	0.59481	0.738443	0.761271	0.698433	0.61994	0.601849	0.634901	0.737564	0.85126	0.829952	0.741891	0.736113	0.654393	1.12318	1.01056	0.964101	0.952073	0.886722	0.885866	0.70883	0.885069	0.867771	0.662172	0.742031	0.710416	2.16953	2.69507	2.45591	1.93712	2.31393	2.25275	1.45104	1.55067	1.79105	1.65642	1.91967	1.64587
Melamine	270.164	2.07	2M+NH4	3.00188	0.724179	0.79935	0.8276	0.7532	0.827298	0.847768	0.600665	0.573274	0.609702	0.591554	0.609929	0.6035	0.476326	0.410596	0.413158	0.408762	0.426712	0.497535	0.127495	0.115943	0.106717	0.136197	0.112548	0.110498	0.461945	0.419575	0.408619	0.471298	0.405663	0.415102	0.0743941	0.0806127	0.0750045	0.0701547	0.0698601	0.0774288	0.153987	0.142194	0.112468	0.117304	0.118212	0.116028
MG(18:2(9Z,12Z)/0:0/0:0)	355.281	29.62	M+H	8.68608	1.09506	0.801016	0.768249	1.07578	0.790597	0.724029	0.518655	0.472599	0.506906	0.485911	0.467156	0.492058	0.469136	0.47467	0.4622	0.486563	0.460839	0.471204	0.496938	0.447979	0.602611	0.431629	0.56052	0.425212	0.363796	0.421124	0.365773	0.354768	0.398776	0.390557	0.381752	0.434265	0.368386	0.316548	0.391938	0.384562	0.267275	0.333289	0.321878	0.354776	0.399558	0.298493
Mugineic acid	321.13	18.7	[M+H]+	2	2.15671	2.24419	2.32783	2.13063	2.25683	2.22031	3.04392	3.08674	2.50431	2.94706	3.14075	2.6017	2.43437	2.69896	2.64871	2.61276	2.65735	2.39251	3.54195	3.62982	3.47215	3.49048	3.44616	3.6352	2.39179	2.50791	2.46433	2.38927	2.41492	2.39775	2.48285	2.41921	2.18503	2.50008	2.35907	2.18988	2.95932	3.03892	2.85821	2.90693	3.44329	3.14783
N-(2'-(4-benzenesulfonamide)-ethyl) arachidonoyl amine	487.297	31.72	[M+H]+	4	0.392129	0.141439	0.15841	0.345971	0.14682	0.149937	0.0517838	0.0530323	0.0490691	0.0474533	0.0427159	0.0511599	0.0583162	0.0826539	0.078561	0.0740311	0.078583	0.0527064	0.237624	1.94963	1.90287	0.193194	1.6864	1.60593	1.8947	0.657302	0.554644	1.72547	0.557631	0.485346	3.76524	1.3044	1.08377	3.43894	1.16124	1.01037	0.313856	0.365289	4.04042	3.70893	4.47135	3.77144
N,N,N-trimethyl-sphingosine	359.37	28.68	[M+NH4]+	19	2.87339	1.44559	1.68209	2.53741	1.29878	1.47126	2.50883	2.5308	2.03166	1.81376	1.6963	1.87412	2.69181	3.65352	3.61666	3.1761	3.21592	1.96155	4.38115	5.21585	5.10698	3.61713	4.61513	4.46031	2.17598	3.75743	3.75174	2.01335	3.04845	3.0163	4.12759	4.17238	3.92875	3.92839	3.88829	3.68981	2.94524	3.151	3.99605	3.73232	4.44146	3.89894
N,N-dimethyl-Safingol	330.336	26.73	[M+H]+	2	22.3047	13.1036	14.9119	20.0444	11.8211	12.7623	22.5643	22.5678	17.6081	16.3565	16.5638	16.1818	24.254	28.7655	27.1324	25.1268	24.933	18.9682	32.0748	35.8504	35.2442	26.538	30.7331	30.6206	20.7535	28.216	28.1489	19.7179	23.9526	23.3	29.7217	28.8501	26.8606	27.1014	26.0942	24.9684	22.0715	24.2615	30.0947	28.1442	32.4124	29.0427
N2-Acetyl-L-aminoadipate	204.086	1.5	[M+H]+	2	1.08577	1.1518	1.16582	1.19281	1.2134	1.26411	1.17007	1.09491	1.06975	1.10488	1.10659	1.09958	1.00254	1.11621	1.1177	1.10602	1.13443	1.02929	1.01787	1.08838	1.07202	1.08696	1.09981	1.18878	1.37666	1.39499	1.45345	1.37376	1.45674	1.43776	2.06465	2.17987	2.14504	2.03366	2.22556	2.20506	2.30908	2.39009	2.37293	2.45921	2.38988	2.24677
N-Acetyl-D-fucosamine	206.1	7.52	[M+H]+	11	2.32815	2.71276	2.68593	2.47372	2.75644	2.7289	2.53663	2.56802	2.59742	2.61969	2.60663	2.63351	2.10122	1.77722	1.74158	1.75943	1.78853	2.14018	0.645336	0.697625	0.709279	0.656436	0.732319	0.724206	2.93926	2.29948	2.25862	2.96146	2.29552	2.24312	0.863247	1.01688	0.994377	0.864582	1.01263	1.0006	1.12808	1.13885	1.00126	1.02489	0.96654	0.978399
N-Acetyl-L-Histidine	198.084	1.44	[M+H]+	14	2.44457	2.22609	2.28092	2.50445	2.21875	2.26159	2.73801	2.63608	2.4366	2.69445	2.72021	2.39524	2.5476	2.67961	2.63112	2.65168	2.81508	2.57528	2.87105	3.33664	3.24478	2.96117	3.35935	3.4435	2.98119	3.24801	3.23905	2.92719	3.12385	3.31854	3.73964	3.75602	3.71925	3.65376	3.67565	3.77895	3.4298	3.36453	3.31446	3.3585	3.16755	3.40193
N-Acetylserine	148.06	2.77	M+H	1.58044	1.76331	2.04559	1.98474	1.65093	1.662	1.71474	2.69015	4.63142	3.59929	4.87743	4.5652	3.6996	2.7094	2.85937	2.97806	2.57071	2.46705	2.48335	3.95914	4.8053	5.36179	3.65403	4.41227	2.96787	3.45618	3.66757	3.12028	2.98955	3.26091	3.38314	9.25093	9.07128	8.95375	7.15235	5.79422	5.46359	4.73977	5.05298	4.87342	6.55901	4.89668	8.12985
Naptalam	309.126	18.73	[M+NH4]+	7	18.6736	20.7809	21.3636	19.8565	21.7521	21.7465	25.6289	25.1688	26.2646	25.2581	26.148	26.7755	21.5549	17.4404	17.6021	17.4627	17.5592	21.6286	6.8599	7.49536	7.4291	7.1737	7.60769	7.72536	28.285	21.2889	21.2612	28.7609	21.9045	21.65	6.88079	7.42692	7.40241	6.83387	7.50203	7.32887	9.90215	9.98552	8.48589	8.70571	8.16914	8.42879
N-arachidonoyl D-serine	392.287	25.15	[M+H]+	19	2.51734	2.41334	2.27557	2.10664	2.4596	2.30955	1.98862	2.04712	2.17634	2.10715	2.04421	1.99747	2.01267	1.95999	1.77965	1.92702	1.99296	1.92676	1.9978	1.90716	1.99315	2.02574	1.93999	1.9842	1.58396	1.68385	1.7986	1.70489	1.59856	1.74315	1.39025	1.24316	1.35836	1.29195	1.05912	1.27311	1.67244	1.58299	0.864323	1.63643	1.60322	1.63367
N-hydroxy arachidonoyl amine	358.722	8.56	[M+K]+	17	0.687999	0.68735	0.705142	0.696054	0.744877	0.71744	0.537345	0.527826	0.612742	0.541717	0.537009	0.608285	0.374086	0.300802	0.313195	0.303958	0.324683	0.395767	0.0588605	0.0564797	0.0552523	0.0642312	0.0587983	0.0568195	0.501736	0.329559	0.334809	0.50274	0.347824	0.34356	0.040858	0.0427311	0.037526	0.0407914	0.0406193	0.0385832	0.129357	0.131088	0.0962674	0.0936983	0.105642	0.0951817
Niacinamide	123.055	4.85	[M+H]+	1	1.11986	1.21477	1.22485	1.16539	1.23302	1.23617	1.31695	1.37745	1.16719	1.35625	1.46166	1.22228	1.40651	1.40554	1.42259	1.44103	1.44475	1.53542	1.34416	1.44975	1.4258	1.41772	1.45886	1.45697	1.6113	1.73808	1.81906	1.79789	1.79849	1.80167	2.05685	2.11951	2.11207	2.12465	2.2085	2.17005	2.13035	1.99588	2.00035	2.09996	1.97763	2.06022
Nicotinamide adenine dinucleotide (NAD)	664.115	2.07	[M+H]+	1	0.692237	0.716481	0.748803	0.696911	0.759267	0.772319	1.01088	1.03006	0.720103	1.04142	1.05951	0.694871	0.998765	0.951948	0.951026	1.00216	0.95835	1.06745	0.891275	1.06455	1.03863	0.903897	1.08281	1.09631	1.59415	1.59676	1.58934	1.49066	1.63377	1.7173	2.58498	2.64236	2.62465	2.48107	2.49212	2.47221	2.32253	2.4087	2.19362	2.31502	2.19588	2.27452
nicotinate beta-D-ribonucleotide	354.078	3.16	M+NH4	11.2009	1.56343	1.52861	1.51965	1.57748	1.50466	1.51415	2.65467	2.87683	0.81122	2.529	2.85702	0.755213	1.99025	2.8231	2.79922	2.71813	2.66236	1.83134	2.72951	1.71793	1.75164	2.63684	1.71828	1.67468	2.67702	3.45077	3.44112	2.54344	3.22084	3.42554	4.092	6.24451	6.3814	3.89714	6.09518	6.37403	2.69911	2.90779	1.86582	1.74025	1.93089	1.84031
Nicotinic acid	124.039	2.12	[M+H]+	0	2.00523	2.06109	2.09573	2.05062	2.02651	1.96682	1.99351	1.94547	1.86723	1.97789	2.01791	1.91962	1.88161	1.84348	1.83068	1.83604	1.87466	1.87646	1.84898	1.95235	1.99419	1.86632	1.93757	1.94612	1.68748	1.70745	1.63632	1.65021	1.59438	1.62096	1.38639	1.47293	1.46022	1.40495	1.51025	1.48724	1.03323	0.984991	1.00021	0.983725	0.956071	0.943612
N-oleoyl leucine	396.344	26.84	[M+H]+	7	2.81964	1.64124	1.91996	2.5472	1.55111	1.68249	2.92424	2.88797	2.32319	2.21855	2.2869	2.11329	3.05325	3.31668	3.1793	2.91558	2.94349	2.39231	3.41254	3.60739	3.6453	2.94959	3.26179	3.03958	2.30927	3.01038	3.00728	2.18317	2.62118	2.53055	3.2476	3.48248	3.07236	2.97039	3.01084	2.7692	2.37233	2.86867	3.24425	2.93567	3.34735	3.05959
N-stearoyl taurine	392.287	26.81	[M+H]+	10	2.44544	2.4505	2.37048	2.2675	2.36907	2.33742	2.09735	2.14697	2.10123	2.23654	2.14489	2.0218	2.03837	1.94474	1.36763	1.73935	1.82015	1.48237	2.06848	1.82049	2.01047	1.87838	1.80299	1.88042	1.61699	1.68578	1.69074	1.63474	1.21972	1.29347	1.10011	0.238629	0.577343	0.739588	0.19658	0.604699	1.68149	1.60458	0.631303	1.50795	1.414	1.65174
Oleamide	282.279	31.47	M+H	1.56229	4.20977	2.95348	3.29207	3.8787	2.99149	3.08959	5.84345	5.68007	6.59927	4.97974	4.42607	6.4564	3.01144	3.1676	3.1205	3.23376	3.26219	3.08608	2.95749	5.05615	5.05138	2.48527	4.58388	4.39405	4.9528	2.48973	2.20207	4.51301	2.31578	2.09154	2.52482	2.74401	2.8735	2.50261	2.42986	3.15414	10.3557	11.961	13.3075	13.0171	15.7016	13.369
Oleoyl Ethanolamide-d4	330.336	28.19	[M+H]+	17	0.865568	0.677639	0.773394	0.968389	0.598396	0.62771	0.989339	1.10862	0.887202	0.803604	0.77579	0.776241	1.03981	1.31754	1.25155	1.1217	1.16279	0.82885	1.35412	1.54817	1.55155	1.27807	1.46016	1.39009	1.04347	1.48915	1.42655	1.01558	1.21513	1.14344	1.40919	1.35199	1.40654	1.42439	1.26228	1.24233	1.35926	1.16601	1.57031	1.47653	1.6849	1.6345
Oxomalonate	136.022	1.99	[M+NH4]+	18	24.5461	24.7654	22.7371	21.7614	20.6337	20.4788	19.2202	18.181	19.0856	18.1138	17.7122	18.3042	18.24	18.6126	17.4158	17.5708	17.0292	17.3101	18.9319	18.1079	17.6105	18.5206	17.9672	17.823	14.9339	15.0108	14.3279	14.4367	14.787	15.3196	14.9913	14.978	14.7433	15.6075	15.3836	14.2578	15.0218	14.7002	15.6322	15.1122	14.8192	15.4494
PA(20:3(8Z,11Z,14Z)/0:0)	461.272	25.11	[M+H]+	11	0.937347	0.84556	1.03016	0.809808	0.880839	1.00001	1.19341	1.00402	0.996072	1.22007	1.11159	1.35113	1.01021	1.24861	1.17648	1.25241	1.26688	0.952197	2.09279	1.84081	1.44492	1.42554	1.42246	1.6841	1.26645	1.72952	1.28251	1.11403	1.39732	1.28402	1.16195	1.15361	1.11413	1.1277	1.14048	1.10021	1.2581	1.23888	1.27138	1.35029	2.68743	2.41248
Palmitaldehyde	258.279	25.05	M+NH4	2	5.45907	3.12711	3.57459	5.07642	2.90499	3.19776	4.76569	4.76804	3.73477	3.61525	3.72858	3.51131	4.76719	6.11735	5.82979	5.35041	5.25958	4.06699	6.19613	6.27916	6.27752	5.23635	5.50013	5.40282	5.03823	6.43526	6.50089	4.81252	5.48758	5.52725	7.89561	9.48544	8.79067	7.10079	8.46654	7.97265	6.42353	6.99295	8.56801	7.94793	8.45487	7.87405
Palmitic acid	274.274	24.33	[M+NH4]+	0	48.4269	47.4255	51.3659	58.1483	43.3115	54.1832	64.5102	84.7468	64.7585	68.5345	76.05	65.9859	73.8321	80.2956	65.9964	66.7921	64.896	64.1765	70.7413	81.2439	91.399	69.6675	88.235	73.3667	72.7382	80.4623	78.5243	79.6927	80.6192	76.2757	75.3548	73.6473	64.8056	76.5771	67.7283	75.4418	63.7928	69.4172	87.9676	86.282	75.102	86.4902
Palmitic amide	256.263	31.19	M+H	2.69645	2.65361	2.39359	2.74945	2.48723	2.28551	2.48	2.27617	2.22532	2.58774	1.8447	1.68395	2.36929	1.36214	1.60762	1.58892	1.57084	1.57868	1.24525	1.92211	3.03081	3.07012	1.58631	2.69615	2.61432	1.85322	1.26356	1.18124	1.68763	1.15972	1.11558	1.75692	1.51697	1.44212	1.6898	1.38422	1.43451	4.87438	5.69083	4.73634	4.49847	5.53211	4.66164
Palmitoleoyl-EA	280.263	30.1	[M+H-H2O]+	3	0.519052	0.418335	0.431867	0.509454	0.419403	0.414766	0.725258	0.71953	1.03535	0.622449	0.589543	0.995725	0.404185	0.484039	0.471463	0.482287	0.469654	0.426703	0.496742	0.637592	0.640242	0.441719	0.599078	0.599494	0.677212	0.390011	0.350834	0.645433	0.380493	0.33724	0.326185	0.338044	0.359791	0.31463	0.304103	0.379214	1.27533	1.46069	1.36697	1.3038	1.50917	1.29727
Pantothenic acid	461.205	1.61	2M+Na	12.0619	0.864848	0.966056	0.957699	0.908278	0.879418	0.90149	0.858181	0.882064	0.781637	0.858311	0.892544	0.852632	0.535457	0.501995	0.532073	0.508769	0.500083	0.537735	0.109853	0.162901	0.162334	0.123591	0.146885	0.165716	1.00153	0.904276	0.867671	1.0734	0.830273	0.844788	0.355525	0.394073	0.408002	0.337837	0.405138	0.405783	0.34816	0.354775	0.336969	0.320475	0.317759	0.310052
PC(18:1(6Z)/0:0)	522.355	28.48	[M+H]+	0	3.81924	2.39576	2.68916	3.51531	2.42244	2.52672	3.02973	3.15683	2.87433	2.6917	2.70395	2.82125	3.50281	4.26287	4.17176	3.93088	3.96556	3.26429	5.97471	5.63761	5.3917	5.51897	5.23957	5.27068	4.43796	5.5141	5.42359	4.32633	4.83792	4.82863	10.5727	13.665	12.8224	10.2686	12.5439	12.4244	8.49359	8.9872	10.3698	9.97254	11.4044	10.0347
PC(18:1(9Z)/0:0)	522.355	29.74	[M+H]+	0	3.27079	2.21344	2.46449	3.11548	2.10416	2.19189	2.69387	2.80246	2.52765	2.28106	2.20979	2.32602	2.69803	3.13943	3.06143	2.72704	2.75602	2.39575	4.13998	3.65422	3.58373	3.49311	3.31843	3.22682	2.6418	3.25552	3.18053	2.46284	2.7292	2.65511	7.84792	9.71144	8.92507	7.12788	8.46908	8.22753	5.31186	5.74866	6.60684	6.15792	7.18083	6.12321
PC(20:4(5Z,8Z,11Z,14Z)/0:0)	544.337	28.48	[M+H]+	4	0.590392	0.36986	0.418395	0.544477	0.363929	0.385756	0.471709	0.46577	0.431045	0.42005	0.421883	0.443478	0.552445	0.640421	0.62527	0.595413	0.608957	0.499392	0.886602	0.86126	0.825162	0.830773	0.808141	0.842532	0.697763	0.879888	0.848368	0.68743	0.754416	0.752516	1.70648	2.22119	2.10159	1.68869	2.04231	2.04465	1.41572	1.50522	1.67478	1.63	1.85098	1.64409
PC(8:2(2E,4E)/8:2(2E,4E))	524.245	13.07	[M+Na]+	13	0.760437	0.849755	0.843709	0.785164	0.819284	0.830133	0.514032	0.531137	0.61388	0.566572	0.518253	0.607342	0.390677	0.30016	0.291465	0.310173	0.291459	0.416272	0.0609563	0.0619808	0.0649669	0.0645126	0.061431	0.0637287	0.471198	0.312088	0.301589	0.463893	0.321706	0.294215	0.0357472	0.033745	0.0324497	0.0342753	0.0325981	0.0350298	0.0867382	0.0882689	0.0634332	0.0670896	0.062528	0.0654704
p-Cresol glucuronide	285.102	2.93	[M+H]+	18	0.120477	0.130354	0.126606	0.104186	0.130978	0.134991	0.18519	0.19024	0.108981	0.183022	0.197821	0.110876	0.178426	0.177569	0.176642	0.174853	0.182797	0.189788	0.163318	0.173971	0.168646	0.165728	0.181076	0.179689	0.289901	0.317068	0.330332	0.311871	0.333688	0.33386	1.10033	1.08472	1.07544	1.07004	1.07909	1.06583	1.06194	1.10224	1.01408	1.05262	0.993747	1.01391
PE(14:0/22:5(4Z,7Z,10Z,13Z,16Z))	738.506	31.89	[M+H]+	1	0.0037236	0.018988	0.0230029	0.321595	0.438252	0.22064	0.275313	0.140922	0.0241184	0.242714	0.33139	0.907942	0.252326	0.635215	0.965854	0.427244	0.95969	0.342703	0.910426	1.15115	0.696835	0.0114737	1.79304	1.37373	0.907974	1.35682	1.31309	0.128529	0.574551	0.87706	0.573869	0.544768	0.593521	0.0600146	0.957032	1.18298	0.0561568	0.801158	0.883892	0.469232	0.316483	0.736186
PE(16:0/0:0)	454.292	26.81	0	1	1.66074	0.932746	1.09363	1.45251	0.87566	0.942163	1.06628	1.04959	1.01855	0.803649	0.812547	0.967937	1.28393	1.54663	1.48211	1.35596	1.37544	1.05938	2.28639	2.28651	2.22797	1.94224	1.92426	1.90601	1.48768	2.31823	2.2807	1.43034	1.93261	1.87321	3.22476	3.9229	3.58605	2.97294	3.46524	3.3092	2.3625	2.62984	3.11554	2.85058	3.27372	2.93815
PE(17:2(9Z,12Z)/0:0)	481.311	27.35	[M+NH4]+	15	1.53294	0.878225	1.03492	1.38671	0.865115	0.940081	0.938722	0.966952	0.923872	0.78172	0.751518	0.919479	1.23219	1.53362	1.47976	1.36674	1.31916	1.06645	2.30136	2.16303	2.1419	1.94791	1.83636	1.8192	1.61049	2.36196	2.3365	1.49154	1.96836	1.94279	2.93963	3.65692	3.3119	2.71078	3.21152	3.06514	2.33113	2.58341	3.01275	2.82693	3.31772	2.90955
PE(18:0/0:0)	482.324	28.98	[M+H]+	0	3.02147	1.58512	1.85116	2.73879	1.41669	1.61867	1.91027	1.93063	2.00357	1.42036	1.32398	1.80455	2.28123	3.22732	3.16285	2.8562	2.87121	1.83222	5.81599	5.19455	5.05823	4.79339	4.47224	4.40088	2.7065	4.95448	4.90907	2.44227	4.08694	4.09934	7.27413	9.35834	8.37777	6.55358	8.007	7.89901	5.52788	6.46976	7.76959	6.92619	8.51977	7.22425
PE(18:1(9Z)/0:0)	497.343	28.32	[M+NH4]+	15	0.424192	0.289186	0.324987	0.392148	0.279985	0.302073	0.548923	0.555987	0.492052	0.465777	0.460232	0.472538	0.507148	0.558664	0.548948	0.508591	0.520669	0.441115	0.698087	0.662952	0.633675	0.631996	0.600739	0.610624	0.470261	0.590639	0.575882	0.447085	0.508721	0.515129	1.43375	1.71572	1.61849	1.36635	1.55457	1.51147	0.921175	1.00232	1.11238	1.06914	1.20616	1.05836
Pentadecanoic acid	260.258	23.43	M+NH4	2.31693	0.19855	0.187572	0.211004	0.23157	0.175877	0.184166	0.63308	0.669208	0.566011	0.536991	0.570396	0.567395	0.460675	0.57248	0.532778	0.494526	0.504939	0.418872	0.37826	0.384854	0.426202	0.328574	0.385317	0.334891	0.313617	0.333374	0.321175	0.302077	0.328315	0.314801	0.295807	0.323538	0.292174	0.28297	0.291257	0.280739	0.250247	0.256222	0.297632	0.264383	0.289843	0.278319
PG(15:0/0:0)	488.3	31.72	[M+NH4]+	2	0.124538	0.0442206	0.0533414	0.105188	0.0452151	0.0472644	0.0158596	0.013555	0.0132102	0.0104534	0.0108437	0.0128523	0.0157147	0.0217646	0.0240194	0.0195635	0.0187472	0.0147261	0.0731275	0.61325	0.591088	0.0564466	0.532971	0.504889	0.587225	0.20337	0.168519	0.537413	0.171388	0.15146	1.17436	0.408217	0.345421	1.08923	0.368702	0.32135	0.0964724	0.114647	1.29885	1.16622	1.42667	1.18655
PG(18:2(9Z,12Z)/0:0)	509.278	31.87	[M+H]+	18	0.849314	0.257199	0.285255	0.593781	0.235118	0.233532	0.0827968	0.0866018	0.0775969	0.0750184	0.0606111	0.0822996	0.0859065	0.123531	0.118222	0.106652	0.114245	0.0755912	0.35392	2.34204	2.24627	0.277384	2.17735	2.08231	2.25652	0.845928	0.771071	2.10885	0.743778	0.676358	3.94878	1.75422	1.48981	3.92198	1.53147	1.38923	0.461837	0.539622	4.80382	4.30182	5.23387	4.4011
Phosphocreatinine	194.032	1.37	[M+H]+	0	0.391734	0.290708	0.299965	0.402188	0.280512	0.295626	0.463713	0.443872	0.369712	0.430353	0.465715	0.350647	0.314517	0.373218	0.367847	0.380765	0.390543	0.315728	0.235282	0.3245	0.30703	0.247402	0.335456	0.349276	0.557687	0.683928	0.693859	0.554139	0.696281	0.728487	1.17642	1.24436	1.32074	1.14658	1.29537	1.3107	0.70647	0.71911	0.770478	0.771913	0.73283	0.752364
Phosphorylcholine	170.06	7.51	M+H	12	0.940693	1.0598	1.0666	0.972245	1.0699	1.08223	0.977139	0.973498	1.02809	1.03027	1.04086	1.065	0.859363	0.738711	0.716733	0.719763	0.730292	0.866995	0.32815	0.351009	0.353104	0.342892	0.369582	0.376765	1.19021	0.937427	0.958231	1.19955	0.931829	0.925394	0.414681	0.466566	0.457593	0.402713	0.453275	0.463566	0.515251	0.514185	0.456471	0.461055	0.449003	0.458544
p-Hydroxynorpropoxyphene	324.193	21.66	[M+H-H2O]+	10	0.204476	0.227342	0.239159	0.209948	0.246763	0.231827	0.173305	0.188286	0.108383	0.17562	0.189091	0.111602	0.172507	0.158517	0.157406	0.155407	0.1563	0.162339	0.140377	0.172697	0.171511	0.140369	0.163422	0.17019	0.367606	0.33578	0.338846	0.375601	0.336757	0.336589	0.927951	1.04617	0.964333	0.894575	0.999167	0.917006	1.20165	1.18304	1.17193	1.1591	1.11188	1.19829
Phytosphingosine	318.3	24.65	M+H	0.534087	0.972981	0.985449	1.05628	1.04053	0.906936	0.953799	1.54392	1.73724	1.24803	1.59799	1.66308	1.31029	1.5189	1.47528	1.30837	1.37396	1.32217	1.45572	1.2876	1.5534	1.58014	1.27078	1.62583	1.48697	1.42412	1.46307	1.47677	1.41212	1.45471	1.39994	1.22834	1.2336	1.09077	1.23743	1.1959	1.12526	1.28041	1.43055	1.3465	1.38123	1.46255	1.31889
Pilocarpine	226.155	2.71	[M+NH4]+	1	4.69389	5.41182	5.30153	4.85037	5.20089	5.38304	4.93309	5.9075	5.89247	6.0724	5.76894	6.1371	4.16908	3.26377	3.20877	3.27044	3.16482	4.09781	0.931122	1.02563	1.05418	0.967427	1.05044	0.953966	6.01843	4.2336	4.11571	6.01992	4.16139	4.07837	1.17909	1.3618	1.34998	1.11375	1.15738	1.14019	1.6743	1.67165	1.38165	1.44844	1.37189	1.57432
PS(17:1(9Z)/0:0)	510.282	31.88	[M+H]+	2	0.267523	0.0834256	0.0888295	0.188357	0.0722537	0.0749515	0.0235454	0.0273885	0.0231257	0.0198299	0.0178296	0.0225659	0.0250519	0.0396408	0.037555	0.0330518	0.0361621	0.0211641	0.10833	0.723928	0.706869	0.0857273	0.685012	0.655793	0.702646	0.274992	0.238748	0.656526	0.226886	0.21196	1.23255	0.552271	0.469587	1.22833	0.478544	0.440739	0.14061	0.164437	1.47944	1.34483	1.6398	1.38862
Riboflavin cyclic-4',5'-phosphate	456.125	19.8	M+NH4	6.29871	0.483236	0.516032	0.498746	0.484291	0.497161	0.52063	0.193393	0.191924	0.168289	0.189012	0.190547	0.167116	0.176045	0.152214	0.152456	0.1562	0.15218	0.182601	0.0725173	0.087138	0.0876541	0.0778734	0.0878204	0.0973314	0.396307	0.311093	0.301836	0.402106	0.312494	0.302425	0.1595	0.159584	0.16071	0.158283	0.175563	0.167932	0.18736	0.186651	0.161471	0.169865	0.155226	0.175124
S-(Hydroxymethyl)glutathione	338.101	1.99	[M+H]+	1	1.43002	1.46501	1.58066	1.55206	1.48193	1.57427	1.78548	1.9466	1.12666	1.70938	2.03027	1.18213	1.9326	2.16032	2.26887	2.15867	2.27857	1.97654	2.22226	2.56954	2.35763	2.45577	2.5487	2.82091	2.58933	2.98485	3.0224	2.62379	2.94286	3.01162	5.33082	5.48754	5.45712	5.37228	5.76353	5.75465	7.22773	7.06717	5.14258	5.2379	4.54174	4.47797
S-(N-Hydroxy-N-methylcarbamoyl)glutathione	398.137	15.23	[M+H]+	8	2.76234	2.89232	3.06816	2.86737	2.95199	3.11049	4.04671	4.16636	2.33125	4.13512	4.23976	2.35913	5.0309	4.77372	4.6734	4.84362	4.77716	5.12951	4.85656	5.29922	5.30136	5.15813	5.41935	5.39164	4.11768	4.92461	4.85342	4.13974	4.80531	5.02049	4.08242	3.87291	3.86381	4.0148	3.90714	3.81363	2.27195	2.20761	2.19996	2.24601	2.11382	2.21408
Saccharin	184.003	3.56	[M+H]+	18	0.631621	0.663093	0.725071	0.778848	0.809396	0.85485	0.807651	0.808235	0.945765	0.889695	0.872267	1.00253	0.970069	1.06275	1.05936	1.11439	1.12442	1.02397	1.36567	1.35459	1.31886	1.46717	1.41033	1.42559	1.01826	1.09169	1.08831	1.0095	1.11007	1.12702	1.2463	1.27678	1.29781	1.28233	1.26994	1.2776	1.26011	1.28288	1.24925	1.34407	1.28479	1.29718
S-Acetyldihydrolipoamide-E	250.177	23.34	[M+H]+	0	1.9721	3.19496	3.11031	1.8838	3.10469	3.08151	1.45139	1.4264	1.71919	1.40772	1.42726	1.68672	1.02255	0.86815	0.839295	0.869327	0.846703	1.00816	1.64047	1.60854	1.5946	1.70675	1.63493	1.65872	1.19456	1.24573	1.28405	1.20632	1.26423	1.27135	1.52045	1.36797	1.32053	1.50625	1.35812	1.31394	1.23125	1.23457	1.38906	1.52404	1.37405	1.4222
S-Acetylphosphopantetheine	401.116	2.41	[M+H]+	4	0.466193	0.541885	0.546056	0.501542	0.532825	0.530728	0.750672	0.787855	0.344323	0.742552	0.830279	0.361222	0.847454	0.800393	0.846458	0.846153	0.85661	0.843418	0.814721	1.07611	1.06561	0.817897	1.05021	1.07889	1.30878	1.54619	1.62049	1.32453	1.51878	1.55588	2.33764	2.39646	2.37325	2.36456	2.35169	2.34541	2.85663	2.84021	2.77545	2.79243	2.67241	2.65101
S-Adenosylmethionine	399.141	15.23	[M+H]+	9	0.51898	0.544679	0.582258	0.539284	0.565242	0.586578	0.774007	0.803562	0.437096	0.777219	0.809137	0.437464	0.970887	0.915073	0.893085	0.928026	0.917228	0.974987	0.935417	1.01724	1.01582	0.992392	1.03545	1.04525	0.78896	0.951322	0.925982	0.794701	0.919605	0.969397	0.786774	0.737202	0.739414	0.776618	0.74685	0.729986	0.419599	0.403266	0.400887	0.422654	0.397326	0.41973
S-Methyl methanesulfinothioate	128.019	1.14	[M+NH4]+	4	9.1279	9.5426	9.98944	10.001	9.88474	10.1145	9.90739	9.24527	9.78709	9.32826	9.38723	9.58533	8.47266	9.20452	8.73496	8.98853	9.08513	8.62292	6.13789	6.36109	6.27544	6.43858	6.31898	6.64734	9.39787	9.10867	9.60992	9.25657	9.29135	9.32302	7.80671	8.05817	8.38859	8.38882	8.74937	8.78346	9.29006	8.71005	8.9985	8.54553	8.66256	8.4942
S-Methyl-1-thio-D-glycerate	137.025	3.04	M+H	11	1.79095	1.76811	1.64389	1.60321	1.45566	1.42927	1.32304	1.29918	1.39792	1.25992	1.2635	1.38073	1.30301	1.27285	1.2723	1.21277	1.17826	1.2385	1.28518	1.22589	1.22661	1.30933	1.27153	1.24201	1.03961	1.06455	1.0475	1.04316	1.0634	1.11752	0.996009	1.03569	1.01095	1.07399	1.06703	1.00788	0.938589	1.01312	1.06168	1.02739	1.00468	1.03329
Spermidine	146.165	2.62	M+H	1.8746	0.685092	0.688719	0.724233	0.740719	0.701303	0.724602	0.876045	1.55364	1.28367	1.46245	1.58769	1.09959	0.920532	0.901313	0.826065	0.966821	0.84591	1.00305	1.55939	1.3009	1.41907	1.42565	1.30232	0.924941	1.13094	0.951365	0.977897	0.991858	0.99768	0.895688	1.37027	1.36392	1.38487	1.2571	1.05417	1.035	1.30086	1.30831	1.14268	1.38781	1.05718	1.7911
Spermine	203.223	1.19	[M+H]+	1	9.13295	8.02039	8.48367	9.70889	8.14383	8.57164	8.14919	8.51535	8.20388	8.35054	8.45014	8.30634	8.76395	7.40809	7.56935	7.30891	7.39331	8.51628	6.13773	5.82496	5.63489	6.36556	5.53861	5.74703	8.04634	6.16349	6.24895	8.25184	6.21789	6.28629	3.92487	3.80885	4.01023	3.65699	3.87161	3.92612	6.21623	6.16707	5.22024	5.35565	5.43364	5.39427
Sphinganine	302.305	24.88	[M+H]+	2	30.5944	19.1488	21.4879	30.0334	19.008	19.5906	35.7217	37.1615	26.533	30.0642	30.4783	25.7658	34.5755	40.9048	39.1392	35.7227	36.2821	30.6216	42.7436	46.5101	46.6801	36.0385	40.2648	40.1444	34.5628	40.3858	40.3056	32.8384	35.1746	34.9159	44.2604	44.0661	40.4934	40.4305	39.2231	37.6361	34.3878	37.2389	46.6441	43.3245	47.6283	44.3915
Sphingosine	300.289	24.8	[M+H]+	0	0.9806	0.560491	0.655763	0.930209	0.530927	0.579505	1.00064	1.04544	0.86714	0.806514	0.796859	0.821331	1.02392	1.39072	1.32913	1.21406	1.19486	0.868716	1.35166	1.21733	1.22353	1.11712	1.06583	1.03597	1.20692	1.50508	1.50969	1.16694	1.30196	1.28304	1.57868	1.96371	1.76968	1.45894	1.74526	1.65424	0.986688	1.0947	1.30035	1.19716	1.33149	1.22307
Stearaldehyde	286.31	26.84	M+NH4	1.5333	1.85848	0.945509	1.11298	1.6285	0.853848	0.965526	1.68194	1.71013	1.36169	1.18859	1.16564	1.20525	1.84237	2.3275	2.27203	1.98597	2.01851	1.37902	2.35039	2.84738	2.85687	1.97482	2.49284	2.37433	1.38814	2.01408	1.97918	1.28858	1.63502	1.63766	2.34733	2.50278	2.27299	2.17388	2.19351	2.06768	1.59114	1.79239	2.34019	2.15378	2.53181	2.29088
Succinic acid	136.062	3.13	[M+NH4]+	8	1.46412	1.7906	1.80798	1.51494	1.77673	1.83476	1.72669	1.78579	2.00566	1.96425	1.94889	1.89704	2.26752	2.23095	2.15829	2.27802	2.13199	2.46705	2.38187	2.41752	2.32157	2.49595	2.52131	2.40325	3.10343	2.84254	2.99817	2.96509	3.07526	2.8949	5.42676	6.41767	6.55979	6.26282	5.36608	5.39588	4.25652	4.12087	4.17644	4.28728	4.05292	4.50314
Succinoadenosine	366.108	2.73	[M+H-H2O]+	6	10.3542	11.8438	11.7647	11.6256	11.5947	11.7704	11.4523	14.7386	17.3358	15.7741	15.999	16.4579	9.59212	9.39922	8.88597	9.56554	8.09982	9.86852	4.88811	4.90976	4.93021	4.90822	5.13646	4.20455	12.3644	9.44847	9.03816	11.0748	9.70675	8.2963	4.54716	5.16926	5.06979	4.44979	3.98624	4.2056	5.78245	5.98329	4.31279	5.64834	4.52451	6.41398
Sucrose	365.104	1.47	[M+Na]+	13	118.521	124.237	127.871	124.108	132.216	135.192	123.782	117.574	131.22	120.296	120.406	127.286	102.88	93.4208	90.1095	92.3615	94.6142	108.412	36.8053	37.639	36.9965	38.5429	39.26	41.2636	121.793	97.2445	95.1389	119.106	95.9708	95.5544	36.6013	40.0903	39.5261	36.5405	39.9778	40.1446	58.2811	57.8093	50.2862	50.9314	49.3118	48.3604
Tetradecylamine	214.252	23.93	[M+H]+	1	0.71464	0.744705	0.819185	0.642524	0.746869	0.743845	0.535636	0.548044	0.453485	0.457683	0.457889	0.429064	0.577056	0.625541	0.606695	0.576886	0.59672	0.506814	0.718553	0.635686	0.63231	0.598653	0.583953	0.546652	0.479678	0.60568	0.563328	0.455174	0.528308	0.504307	0.675463	0.722943	0.648917	0.641987	0.666423	0.581754	0.432202	0.473212	0.528028	0.499351	0.540595	0.465355
Tetrahydrodipicolinate	172.06	2.41	[M+H]+	10	0.499661	0.555553	0.570657	0.530536	0.548955	0.576357	0.655515	0.683816	0.453748	0.671852	0.714723	0.467289	0.743325	0.741678	0.745739	0.717911	0.72275	0.75062	0.747839	0.854659	0.852684	0.790876	0.879443	0.92008	0.982977	1.02388	1.05964	0.980458	1.02977	1.07704	1.46217	1.46347	1.44661	1.43714	1.45711	1.44098	1.67935	1.66098	1.6178	1.65064	1.55648	1.52589
Thiomorpholine 3-carboxylate	148.042	1.8	M+H	1.18209	4.97541	0.673433	0.683889	5.26641	0.845011	0.863511	5.61193	5.53702	5.74459	5.52929	5.75755	5.80928	6.01705	5.73358	5.65182	5.85162	5.80457	6.41367	4.8549	4.53349	4.6827	4.76946	4.36805	4.83314	6.17656	4.87657	5.09133	6.51167	5.20421	5.2869	4.14699	3.76892	3.87349	4.34284	3.63861	3.65939	5.03878	4.75906	4.40395	4.64271	4.36199	4.63675
Threonate	137.046	2.99	M+H	8	6.2368	7.24175	7.30076	6.50746	7.49976	7.62783	10.3812	10.9354	5.22878	10.3432	11.3128	5.3885	10.0991	9.12	9.32789	9.38255	9.21406	10.1943	9.51781	9.679	9.9736	10.1477	10.0556	10.3618	14.9993	15.1396	15.2416	15.5177	15.1866	15.4117	44.0882	44.4969	44.0084	43.2053	44.0243	44.2858	43.1984	43.0637	42.4133	43.351	41.7137	40.4918
THTC	133.032	2.06	[M+H]+	1	1.08972	1.55806	1.57033	1.10955	1.60566	1.64794	2.03209	2.03961	1.6931	2.0631	2.21316	1.68952	1.74809	1.57541	1.54843	1.55359	1.69383	1.66603	0.68703	1.09138	1.06787	0.821287	1.17005	1.11802	2.71872	2.63379	2.73613	2.63341	2.61226	2.64643	2.26876	2.44767	2.46561	2.30553	2.46932	2.44979	1.53704	1.60872	1.4433	1.57797	1.47984	1.47629
Topaquinone	212.053	2.41	[M+H]+	12	6.63504	7.36075	7.57517	7.16073	7.41245	7.69082	9.44058	9.70731	6.25785	9.2232	9.91848	6.28031	10.8343	10.1183	10.0799	10.011	10.2353	10.7676	9.72746	11.4332	11.3195	10.3666	11.5859	11.7762	13.256	14.2137	14.8519	13.197	13.9113	14.6673	18.8114	18.688	18.659	18.3343	18.8646	18.6618	21.9535	21.2422	20.8128	21.0171	20.0073	20.1792
Traumatic acid	229.14	18.78	[M+H]+	13	0.646394	0.622567	0.86964	0.712398	0.667438	0.902584	0.885444	1.01703	0.735223	0.88536	1.05454	0.742012	1.27664	1.16074	2.25808	1.18279	2.32297	1.31899	1.62182	0.702641	0.931578	1.65699	0.958771	0.754046	1.38464	1.1201	1.03162	1.38703	1.13918	1.05944	1.34034	1.05665	1.30807	1.36823	1.06827	1.32843	1.30156	1.32027	0.886696	0.940723	1.85625	1.96126
Tyramine glucuronide	336.109	21.07	[M+Na]+	10	0.608356	0.716431	0.709212	0.640185	0.752605	0.75613	0.612901	0.589785	0.589506	0.60352	0.6301	0.603128	0.485369	0.378543	0.361219	0.378379	0.363433	0.494731	0.0768957	0.0981425	0.0996853	0.073097	0.093667	0.0988823	0.60738	0.443097	0.448504	0.605574	0.432831	0.429035	0.0975556	0.110569	0.108453	0.0946986	0.107628	0.112728	0.156399	0.15137	0.124187	0.129394	0.120744	0.126526
Tyramine-O-sulfate	200.04	2.55	[M+H-H2O]+	9	1.51116	1.33274	1.39625	1.7493	1.25357	1.26982	1.54853	3.05444	3.23369	3.0293	3.20934	3.20081	1.46204	1.75294	1.7318	1.87833	1.47533	1.16571	2.71305	3.01419	3.15154	2.76245	3.07123	2.45942	2.22048	2.14002	1.58073	1.53705	0.986709	1.83039	3.97792	3.9502	4.22653	3.59597	3.10914	3.09661	1.8996	2.05241	2.02766	2.46181	1.75071	3.293
UDP-N-acetyl-3-(1-carboxyvinyl)-D-glucosamine	695.132	2.02	[M+NH4]+	16	0.0380793	0.0394456	0.0452209	0.0428659	0.0503194	0.0451688	0.0986825	0.0694866	0.0584912	0.0695078	0.0781919	0.0498395	0.132787	0.169645	0.167405	0.177006	0.175487	0.152247	0.0972483	0.149303	0.147678	0.10374	0.171525	0.177553	0.242825	0.331461	0.351591	0.233074	0.317418	0.32696	0.906145	1.06198	1.06798	0.942082	1.07093	1.04764	0.799428	0.803029	0.823246	0.842833	0.779231	0.771965
UDP-N-acetyl-D-galactosamine	608.087	1.57	[M+H]+	3	0.423954	0.362401	0.495115	0.611798	0.527596	0.505749	0.554225	0.520861	0.350108	0.560631	0.543257	0.346263	0.458966	0.610365	0.55274	0.616275	0.664767	0.468346	0.681497	0.739193	0.791694	0.72331	0.744148	0.764824	0.780147	1.08028	0.988663	0.74477	0.841608	1.00355	2.29177	2.24679	2.14218	2.13153	2.32219	2.40672	2.86294	2.8959	2.80047	2.6684	2.88665	2.73725
Uracil	113.035	2.01	[M+H]+	1	0.709238	0.785437	0.802386	0.736345	0.79601	0.822171	0.695887	0.717461	0.634098	0.735224	0.741617	0.658262	0.774254	0.765731	0.773164	0.769808	0.797352	0.816464	0.685839	0.75355	0.750352	0.750475	0.778116	0.795069	0.921028	0.904155	0.9571	0.985276	0.957596	0.977514	2.49722	2.70328	2.77202	2.66651	2.77908	2.83574	2.70005	2.60093	2.51193	2.70531	2.55157	2.62695
Uric acid	169.035	2.06	M+H	1.86943	0.105409	0.710661	0.778172	0.11514	0.765029	0.814126	0.101914	0.10449	0.106309	0.0989119	0.100455	0.112157	0.147771	0.103175	0.10696	0.106146	0.11252	0.16414	0.0554865	0.0650331	0.0650659	0.0623063	0.0683112	0.0680378	0.0833717	0.074953	0.0719268	0.0936495	0.0693327	0.0633555	0.0430185	0.0376748	0.031847	0.0314485	0.0437215	0.0479613	0.0361093	0.0349914	0.0289293	0.0335215	0.0342606	0.0360454
Uridine diphosphate-N-acetylglucosamine	608.089	2.44	[M+H]+	3	0.636744	0.680669	0.682322	0.680158	0.6694	0.704618	0.657769	0.629246	0.483111	0.616307	0.652343	0.501008	0.60103	0.712753	0.723414	0.720439	0.721776	0.647841	0.756548	0.884549	0.88852	0.818151	0.891832	0.962715	0.992598	1.15473	1.19397	1.04603	1.14549	1.16715	2.46191	2.49577	2.45582	2.395	2.62073	2.60579	3.00669	3.11085	3.08887	3.14649	3.1193	2.8926
Vaccenyl carnitine	426.357	28.22	[M+H]+	1	0.130005	0.101684	0.0997531	0.122193	0.0941836	0.0918723	0.189964	0.19687	0.152466	0.157011	0.15182	0.148916	0.290692	0.524366	0.505285	0.464254	0.456248	0.250712	0.450328	0.476401	0.453441	0.386458	0.440313	0.438139	0.46706	0.840573	0.83169	0.467441	0.722314	0.728305	0.363301	0.481982	0.470351	0.362954	0.445534	0.454857	0.432437	0.437273	0.588752	0.591232	0.641403	0.566263
Xanthatin	247.128	2.52	[M+H]+	1	0.522902	0.621991	0.642692	0.529069	0.653166	0.666036	0.983516	0.978281	1.0454	0.991646	0.996747	1.03563	0.691503	0.573479	0.546796	0.560346	0.588828	0.70016	0.199786	0.176085	0.191187	0.202125	0.208728	0.2172	0.717615	0.523412	0.539055	0.725764	0.518968	0.517134	0.146793	0.15711	0.161539	0.141798	0.156028	0.163248	0.168582	0.184333	0.150674	0.170018	0.153483	0.145497
Xanthine	153.041	2.24	M+H	1	0.514116	0.605879	0.620015	0.559846	0.650676	0.658712	0.556073	0.535416	0.440185	0.527396	0.534408	0.444806	0.703012	0.613351	0.598619	0.619418	0.644054	0.716113	0.556983	0.644791	0.65022	0.617235	0.667794	0.725945	1.0264	1.00988	0.984769	1.03789	1.01489	0.980755	3.2841	3.52608	3.50085	3.3156	3.72645	3.75128	2.56264	2.63901	2.55683	2.60297	2.53024	2.33696
Xanthine-8-carboxylate	214.058	1.4	[M+NH4]+	6	0.6075	0.485796	0.509798	0.633895	0.500465	0.503285	0.737994	0.67131	0.547603	0.698506	0.708456	0.529382	0.560958	0.683872	0.672078	0.718567	0.730372	0.561962	0.682001	0.896916	0.854109	0.722004	0.922314	0.959355	0.894919	1.13886	1.17168	0.859637	1.13694	1.21334	2.33592	2.58935	2.60856	2.38034	2.67978	2.64127	1.7135	1.64683	1.8596	1.8739	1.79576	1.90308
Zalcitabine monophosphate	309.093	2.04	[M+NH4]+	8	7.90617	7.74796	7.93576	7.62226	8.2132	8.17319	11.379	11.5909	6.66423	11.5193	12.0688	6.69831	12.7732	10.1398	13.2902	8.00971	8.88887	11.2055	12.7686	9.8784	7.30992	7.2295	10.3821	9.35124	15.0736	10.7155	11.1687	13.303	18.1027	14.0612	13.2569	16.6578	14.9029	19.806	15.4469	17.1436	13.3192	13.8857	14.4665	17.7046	11.5033	14.335
α-D-Glucose	203.052	1.43	[M+Na]+	2	2.64148	2.7232	2.86087	2.82114	2.79104	2.78569	3.37255	3.18692	3.4869	3.14852	3.2034	3.59496	2.9635	2.54012	2.56037	2.56563	2.62531	2.98553	1.32052	1.49804	1.44258	1.37929	1.49011	1.60609	3.16527	2.61155	2.56627	3.24308	2.66682	2.65458	1.06287	1.01713	0.997574	1.04765	1.01808	1.03651	1.16691	1.17734	0.97197	0.991108	0.945255	0.983041
