# Supplementary material for: The Antiviral Molecule 5-Pyridoxolactone Identified Post BmNPV Infection of the Silkworm, Bombyx mori
Source: Int J Mol Sci. 2021 Jul 10;22(14):7423. doi: 10.3390/ijms22147423 (PMC8307608; doi:10.3390/ijms22147423)
Supplement: Supplementary file 1 [file ijms-22-07423-s001.zip › supplementary files/Table S4.xlsx]

## Sheet: Sheet1
Tabe S4_1. Pathway analysis of the identifed metabolites in 3 hpi / 0 hpi.
id	label	-log(p-value)	p-val	adjusted p-val	in bckgnd	in set	%	Compounds
hsa02010	ABC transporters	5.21183	6.14e-06	0.000178	90	5	41.7	C00148 C00315 C00135 C00183 C00049
hsa00970	Aminoacyl-tRNA biosynthesis	4.11351	7.7e-05	0.00112	75	4	33.3	C00183 C00148 C00135 C00049
hsa00410	beta-Alanine metabolism	3.91364	0.000122	0.00118	31	3	25	C00315 C00135 C00049
hsa00020	Citrate cycle (TCA cycle)	2.72354	0.00189	0.0127	20	2	16.7	C00158 C16255
hsa00330	Arginine and proline metabolism	2.66154	0.00218	0.0127	82	3	25	C00049 C00148 C00315
hsa00770	Pantothenate and CoA biosynthesis	2.46344	0.00344	0.0166	27	2	16.7	C00049 C00183
hsa00480	Glutathione metabolism	2.1707	0.00675	0.028	38	2	16.7	C00669 C00315
hsa00340	Histidine metabolism	2.04672	0.00898	0.0326	44	2	16.7	C00049 C00135
hsa01100	Metabolic pathways	1.77469	0.0168	0.0541	1455	9	75	C12144 C00158 C00366 C00148 C00135 C00049 C00669 C00315 C00183
Tabe S4_2. Pathway analysis of the identifed metabolites in 6 hpi / 0 hpi.
id	label	-log(p-value)	p-val	adjusted p-val	in bckgnd	in set	%	Compounds
hsa00230	Purine metabolism	2.46852	0.0034	0.0985	92	4	16	C00294 C00242 C03794 C01367
hsa00600	Sphingolipid metabolism	1.8962	0.0127	0.184	25	2	8	C00319 C00836
hsa00480	Glutathione metabolism	1.55129	0.0281	0.207	38	2	8	C00051 C00669
hsa01100	Metabolic pathways	1.41229	0.0387	0.207	1455	15	60	C00242 C00319 C00463 C03794 C00633 C00836 C00954 C00860 C00051 C00114 C00294 C00143 C00669 C00864 C00019
hsa00564	Glycerophospholipid metabolism	1.39686	0.0401	0.207	46	2	8	C00114 C00670
hsa00260	Glycine, serine and threonine metabolism	1.34775	0.0449	0.207	49	2	8	C00143 C00114
Tabe S4_3. Pathway analysis of the identifed metabolites in 12 hpi / 0 hpi.
id	label	-log(p-value)	p-val	adjusted p-val	in bckgnd	in set	%	Compounds
hsa02010	ABC transporters	7.20691	6.21e-08	3.85e-06	90	9	27.3	C00047 C00079 C00392 C00025 C00089 C00031 C00243 C00123 C00114
hsa00970	Aminoacyl-tRNA biosynthesis	4.31515	4.84e-05	0.0015	75	6	18.2	C00079 C00047 C00082 C00025 C00078 C00123
hsa00400	Phenylalanine, tyrosine and tryptophan biosynthesis	4.04624	8.99e-05	0.00186	27	4	12.1	C00082 C00079 C00078 C00463
hsa00500	Starch and sucrose metabolism	2.9914	0.00102	0.0158	50	4	12.1	C00031 C00092 C00089 C00760
hsa00524	Butirosin and neomycin biosynthesis	2.65758	0.0022	0.0273	29	3	9.1	C00025 C00031 C00092
hsa00480	Glutathione metabolism	2.31785	0.00481	0.0419	38	3	9.1	C00051 C00669 C00025
hsa00052	Galactose metabolism	2.22403	0.00597	0.0419	41	3	9.1	C00089 C00243 C00031
hsa04742	Taste transduction	2.22113	0.00601	0.0419	13	2	6.1	C00025 C00089
hsa01100	Metabolic pathways	2.2161	0.00608	0.0419	1455	21	63.6	C00047 C00588 C00954 C00669 C00836 C00249 C00114 C00864 C00079 C00025 C00463 C00089 C00294 C00123 C00078 C00051 C00031 C00143 C00082 C00092 C00633
hsa00564	Glycerophospholipid metabolism	2.08407	0.00824	0.0511	46	3	9.1	C00670 C00114 C00588
hsa00260	Glycine, serine and threonine metabolism	2.00833	0.00981	0.0553	49	3	9.1	C00078 C00143 C00114
hsa01040	Biosynthesis of unsaturated fatty acids	1.89279	0.0128	0.0661	54	3	9.1	C08316 C00249 C08281
hsa00010	Glycolysis / Gluconeogenesis	1.4908	0.0323	0.154	31	2	6.1	C16255 C00031
hsa00380	Tryptophan metabolism	1.42946	0.0372	0.159	81	3	9.1	C00954 C00078 C00463
hsa00680	Methane metabolism	1.41567	0.0384	0.159	34	2	6.1	C00143 C14180
Tabe S4_4. Pathway analysis of the identifed metabolites in 24 hpi / 0 hpi.
id	label	-log(p-value)	p-val	adjusted p-val	in bckgnd	in set	%	Compounds
hsa00230	Purine metabolism	6.17263	6.72e-07	3.23e-05	92	8	25.8	C00242 C00212 C00064 C00387 C00294 C01367 C03794 C06193
hsa00970	Aminoacyl-tRNA biosynthesis	4.47756	3.33e-05	0.000689	75	6	19.4	C00025 C00135 C00148 C00064 C00073 C00407
hsa00250	Alanine, aspartate and glutamate metabolism	4.36552	4.31e-05	0.000689	24	4	12.9	C00064 C00025 C03794 C00042
hsa02010	ABC transporters	4.02733	9.39e-05	0.00113	90	6	19.4	C00148 C00025 C00064 C00114 C00407 C00135
hsa00020	Citrate cycle (TCA cycle)	3.21896	0.000604	0.0058	20	3	9.7	C00158 C16255 C00042
hsa00480	Glutathione metabolism	2.39577	0.00402	0.031	38	3	9.7	C00669 C00051 C00025
hsa00471	D-Glutamine and D-glutamate metabolism	2.34486	0.00452	0.031	12	2	6.5	C00025 C00064
hsa00340	Histidine metabolism	2.21467	0.0061	0.0366	44	3	9.7	C00025 C00135 C05572
hsa04964	Proximal tubule bicarbonate reclamation	2.04239	0.00907	0.0484	17	2	6.5	C00025 C00064
hsa01100	Metabolic pathways	1.80688	0.0156	0.0748	1455	19	61.3	C00407 C00073 C00294 C00212 C00025 C00114 C03794 C00669 C00148 C00064 C00242 C00387 C00042 C00836 C00249 C00135 C00158 C00051 C00319
hsa00600	Sphingolipid metabolism	1.7167	0.0192	0.0827	25	2	6.5	C00319 C00836
hsa00910	Nitrogen metabolism	1.68403	0.0207	0.0827	26	2	6.5	C00064 C00025
hsa00750	Vitamin B6 metabolism	1.5157	0.0305	0.112	32	2	6.5	C06052 C06056
hsa00330	Arginine and proline metabolism	1.48545	0.0327	0.112	82	3	9.7	C00148 C00025 C00064
hsa00650	Butanoate metabolism	1.33724	0.046	0.147	40	2	6.5	C00025 C00042
Tabe S4_5. Pathway analysis of the identifed metabolites in 48 hpi / 0 hpi.
id	label	-log(p-value)	p-val	adjusted p-val	in bckgnd	in set	%	Compounds
hsa02010	ABC transporters	5.72354	1.89e-06	7.64e-05	90	10	16.4	C00025 C00183 C00089 C00243 C00114 C00079 C00148 C00031 C00135 C00093
hsa00230	Purine metabolism	5.63451	2.32e-06	7.64e-05	92	10	16.4	C00147 C06193 C01367 C00212 C00294 C00385 C00360 C03794 C00387 C00242
hsa01100	Metabolic pathways	4.69037	2.04e-05	0.000449	1455	41	67.2	C00042 C00078 C00385 C00051 C00183 C03794 C00242 C00387 C00475 C00106 C00319 C00147 C00203 C00135 C00360 C00669 C00092 C00633 C00750 C00114 C00093 C04631 C00836 C00212 C00954 C00019 C00463 C00143 C00294 C00327 C00153 C00089 C12986 C00079 C00031 C00158 C00148 C00073 C00082 C00025 C00380
hsa00970	Aminoacyl-tRNA biosynthesis	4.51856	3.03e-05	0.0005	75	8	13.1	C00148 C00183 C00073 C00135 C00025 C00078 C00079 C00082
hsa00400	Phenylalanine, tyrosine and tryptophan biosynthesis	3.00305	0.000993	0.0131	27	4	6.6	C00463 C00078 C00082 C00079
hsa00500	Starch and sucrose metabolism	2.84771	0.00142	0.0156	50	5	8.2	C00092 C00089 C00031 C00760 C01798
hsa00480	Glutathione metabolism	2.44009	0.00363	0.0342	38	4	6.6	C00750 C00025 C00669 C00051
hsa00020	Citrate cycle (TCA cycle)	2.36151	0.00435	0.0358	20	3	4.9	C00042 C16255 C00158
hsa00250	Alanine, aspartate and glutamate metabolism	2.13371	0.00735	0.0539	24	3	4.9	C03794 C00042 C00025
hsa00330	Arginine and proline metabolism	1.91721	0.0121	0.075	82	5	8.2	C00025 C00327 C00750 C00148 C00019
hsa00524	Butirosin and neomycin biosynthesis	1.90309	0.0125	0.075	29	3	4.9	C00031 C00025 C00092
hsa00410	beta-Alanine metabolism	1.82391	0.015	0.0825	31	3	4.9	C00135 C00750 C00106
hsa00240	Pyrimidine metabolism	1.76447	0.0172	0.0872	59	4	6.6	C00106 C01368 C00475 C00380
hsa04742	Taste transduction	1.70553	0.0197	0.0928	13	2	3.3	C00025 C00089
hsa00052	Galactose metabolism	1.50031	0.0316	0.139	41	3	4.9	C00243 C00031 C00089
hsa00340	Histidine metabolism	1.42136	0.0379	0.147	44	3	4.9	C00135 C05572 C00025
hsa00630	Glyoxylate and dicarboxylate metabolism	1.42136	0.0379	0.147	44	3	4.9	C00143 C00158 C00042
hsa00360	Phenylalanine metabolism	1.37263	0.0424	0.147	46	3	4.9	C00082 C00079 C00042
hsa00564	Glycerophospholipid metabolism	1.37263	0.0424	0.147	46	3	4.9	C00093 C00114 C00670
hsa00260	Glycine, serine and threonine metabolism	1.30452	0.0496	0.164	49	3	4.9	C00143 C00114 C00078
Tabe S4_6. Pathway analysis of the identifed metabolites in 72 hpi / 0 hpi.
id	label	-log(p-value)	p-val	adjusted p-val	in bckgnd	in set	%	Compounds
hsa00230	Purine metabolism	7.35556	4.41e-08	3e-06	92	11	21.2	C00294 C06193 C00385 C00242 C00212 C01367 C00008 C00360 C03794 C00387 C00147
hsa01100	Metabolic pathways	3.6216	0.000239	0.00814	1455	34	65.4	C12986 C00078 C00387 C00147 C00249 C00019 C00212 C00008 C00092 C00360 C00954 C00093 C00051 C00089 C00385 C00106 C00294 C00203 C00042 C00031 C00750 C00082 C00242 C03794 C00669 C00633 C00380 C00253 C00079 C00143 C00475 C00836 C00025 C00153
hsa02010	ABC transporters	2.76955	0.0017	0.0343	90	6	11.5	C00243 C00079 C00025 C00093 C00031 C00089
hsa00480	Glutathione metabolism	2.69465	0.00202	0.0343	38	4	7.7	C00025 C00051 C00669 C00750
hsa00250	Alanine, aspartate and glutamate metabolism	2.3279	0.0047	0.0627	24	3	5.8	C03794 C00025 C00042
hsa00500	Starch and sucrose metabolism	2.25649	0.00554	0.0627	50	4	7.7	C00031 C00089 C00092 C01798
hsa00400	Phenylalanine, tyrosine and tryptophan biosynthesis	2.18177	0.00658	0.0639	27	3	5.8	C00082 C00079 C00078
hsa00524	Butirosin and neomycin biosynthesis	2.09366	0.00806	0.0685	29	3	5.8	C00025 C00092 C00031
hsa05012	Parkinson's disease	1.83863	0.0145	0.0988	13	2	3.8	C00082 C00008
hsa04742	Taste transduction	1.83863	0.0145	0.0988	13	2	3.8	C00089 C00025
hsa00052	Galactose metabolism	1.68194	0.0208	0.117	41	3	5.8	C00089 C00243 C00031
hsa00190	Oxidative phosphorylation	1.66354	0.0217	0.117	16	2	3.8	C00042 C00008
hsa00970	Aminoacyl-tRNA biosynthesis	1.64975	0.0224	0.117	75	4	7.7	C00079 C00082 C00078 C00025
hsa00360	Phenylalanine metabolism	1.54975	0.0282	0.137	46	3	5.8	C00082 C00079 C00042
hsa00020	Citrate cycle (TCA cycle)	1.47886	0.0332	0.15	20	2	3.8	C00042 C16255
hsa01040	Biosynthesis of unsaturated fatty acids	1.37161	0.0425	0.181	54	3	5.8	C00249 C08316 C08281
