# Supplementary material for: The Antiviral Molecule 5-Pyridoxolactone Identified Post BmNPV Infection of the Silkworm, Bombyx mori
Source: Int J Mol Sci. 2021 Jul 10;22(14):7423. doi: 10.3390/ijms22147423 (PMC8307608; doi:10.3390/ijms22147423)
Supplement: Supplementary file 1 [file ijms-22-07423-s001.zip › supplementary files/Table S5.xlsx]

## Sheet: Sheet1
Table S5. Metabolites used in Hierarchical cluster analysis.
metabolites	Average _0 hpi	Average _ 3 hpi	Average _ 6 hpi	Average _ 12 hpi	Average _24 hpi	Average _ 48 hpi	Average _ 72 hpi
(E)-2-O-Cinnamoyl-beta-D-glucopyranose	1.16551	1.38026	2.30497	2.10606	3.4104	5.94185	4.97942
(R)-glycerol 1-acetate	0.355057	0.725009	0.608601	1.57568	0.891468	1.5074	1.13849
1-Naphthaldehyde	0.564028	0.667569	0.885761	1.05416	1.18277	1.65255	1.47735
1α,25-dihydroxy-22-oxavitamin D3 3-hemiglutarate	0.0672826	0.0192421	0.0459766	0.841498	0.88785	1.55789	1.87566
2-Hydroxyadenine	0.434103	1.60065	1.79572	2.12066	2.62321	13.172	12.5213
4-Hydroxy-L-threonine	3.24322	2.89484	4.08605	3.56127	5.37996	9.52443	6.35387
5-Aminoimidazole ribonucleotide	0.112447	0.425046	0.41242	0.40204	0.328886	1.16701	1.37544
5-Pyridoxolactone	1.9528	4.18889	4.57873	3.67068	4.74883	4.30075	4.61825
Adenosine	0.302231	0.45184	0.600051	0.657495	0.973521	4.63496	2.75072
Choline	0.796465	0.895823	1.42075	2.74834	1.78737	1.63689	1.22624
deoxyguanosine 5'-monophosphate (dGMP)	11.2835	13.428	22.0773	20.0495	32.5674	64.1586	58.5967
Didox	0.422636	0.569724	0.73049	0.914704	0.762581	1.3045	1.29258
Gamma-Glutamylcysteine	0.802065	1.239	1.82427	2.33927	2.28593	3.35319	2.08222
Glycerophosphocholine	0.395036	1.1207	1.3075	1.20844	0.88184	3.38809	3.80131
Guanine	1.75657	2.27625	2.65987	2.58721	4.51242	14.5217	13.7435
Guanosine	1.15045	1.50855	1.71871	1.63436	3.00432	10.2779	9.93764
Guanosine 3'-phosphate	0.5429	0.634374	0.864435	0.985202	1.23854	2.63096	2.27486
Hydroxyprolyl-Serine	0.558264	0.537177	0.644111	0.724764	1.13852	2.04419	1.38579
Hydroxytolbutamide	4.66199	6.00544	9.4176	12.7128	12.8813	20.1789	18.0465
LysoPC(14:1(9Z))	0.479827	0.404885	0.642251	1.19628	0.92372	1.94789	1.7402
N-Acetylserine	1.80355	4.01051	2.67799	4.1934	3.31294	7.61435	5.70862
Nicotinamide adenine dinucleotide (NAD)	0.731003	0.926139	0.988282	1.01291	1.60366	2.54956	2.28504
PC(20:4(5Z,8Z,11Z,14Z)/0:0)	0.445468	0.442322	0.586983	0.842412	0.770064	1.96748	1.62013
PE(18:0/0:0)	2.03865	1.73223	2.70517	4.95588	3.86643	7.91164	7.07291
S-Acetylphosphopantetheine	0.519872	0.636151	0.840081	0.983907	1.47911	2.3615	2.76469
Thiomorpholine 3-carboxylate	2.21794	5.66495	5.91205	4.67362	5.52454	3.90504	4.64054
Threonate	7.06906	8.93163	9.5563	9.95591	15.2494	44.0182	42.372
Tyramine-O-sulfate	1.41881	2.87935	1.57769	2.86198	1.7159	3.65939	2.24753
